# Supplementary material for: Comparative Transcriptomic Analysis of Hu Sheep Pituitary Gland Prolificacy at the Follicular and Luteal Phases
Source: Genes (Basel). 2022 Feb 27;13(3):440. doi: 10.3390/genes13030440 (PMC8949571; doi:10.3390/genes13030440)
Supplement: Supplementary file 1 [file genes-13-00440-s001.zip]

Archive with 6 entries (5 files):
- Figure S1.jpg
- Tables/
- Tables/Table S1.pdf
- Tables/Table S2.pdf
- Tables/Table S3.pdf
- Tables/Table S4.xlsx
