# Supplementary material for: Comparative Transcriptomic Analysis of Hu Sheep Pituitary Gland Prolificacy at the Follicular and Luteal Phases
Source: Genes (Basel). 2022 Feb 27;13(3):440. doi: 10.3390/genes13030440 (PMC8949571; doi:10.3390/genes13030440)
Supplement: Supplementary file 1 [file genes-13-00440-s001.zip › Tables/Table S4.xlsx]

## Sheet: CIS
lncRNA_ID	chr	lncRNA_start	lncRNA_end	lncRNA_strand	GeneID	Gene_start	Gene_end	Gene_strand	up/down_Stream	distance	lncRNA_Symbol	lncRNA_Description	Gene_Symbol	Gene_Description	KEGG_A_class	KEGG_B_class	Pathway	K_ID	GO Component	GO Function	GO Process
XR_001042176.3	NC_040259.1	49115335	49144063	-	ncbi_101107288	49144252	49359805	+	UPSTREAM	188	ncbi_105612662	--	EPHA7	PREDICTED: ephrin type-A receptor 7 isoform X1 [Ovis aries]	Organismal Systems	Development	ko04360//Axon guidance	K05108	GO:0016021//integral component of membrane	GO:0005003//ephrin receptor activity;GO:0032550//purine ribonucleoside binding	GO:0001763//morphogenesis of a branching structure;GO:0001932//regulation of protein phosphorylation;GO:0007169//transmembrane receptor protein tyrosine kinase signaling pathway;GO:0007411//axon guidance;GO:0007417//central nervous system development;GO:0030155//regulation of cell adhesion;GO:0043065//positive regulation of apoptotic process;GO:0043408//regulation of MAPK cascade
MSTRG.10224.7	NC_040262.1	45823682	45826298	+	ncbi_101115635	45770692	45823615	+	DOWNSTREAM	66	-	-	RHBDL3	PREDICTED: rhomboid-related protein 3 isoform X3 [Ovis aries musimon]	Organismal Systems	Development	ko04320//Dorso-ventral axis formation	K02857	GO:0031224//intrinsic component of membrane	GO:0046872//metal ion binding	GO:0019538//protein metabolic process
MSTRG.14007.1	NC_040268.1	79942651	80098996	+	MSTRG.14006	79880811	79934462	+	DOWNSTREAM	8188	-	-	IGLV1-40	immunoglobulin V lambda chain, partial [Ovis aries]	-	-	-	-	GO:0016020//membrane	GO:0005488//binding	GO:0002431//Fc receptor mediated stimulatory signaling pathway;GO:0006897//endocytosis;GO:0006952//defense response;GO:0006956//complement activation;GO:0038093//Fc receptor signaling pathway
XR_003585754.1	NC_040269.1	55279801	55335267	+	ncbi_101106368	55234195	55279730	-	UPSTREAM	70	ncbi_105603203	--	MIS18BP1	PREDICTED: mis18-binding protein 1 [Ovis aries]	-	-	-	-	-	GO:0005488//binding	-
MSTRG.14530.3	NC_040269.1	66456360	66475067	+	MSTRG.14531	66475150	66479634	+	UPSTREAM	82	-	-	--	uncharacterized protein LOC113879690 [Bos indicus x Bos taurus]	-	-	-	-	-	-	-
MSTRG.15361.3	NC_040271.1	28652529	28682235	-	ncbi_101105860	28638587	28649453	+	DOWNSTREAM	3075	-	-	MICA	PREDICTED: MHC class I polypeptide-related sequence A isoform X2, partial [Ovis aries musimon]	Human Diseases;Organismal Systems	Infectious diseases;Immune system	ko05167//Kaposi sarcoma-associated herpesvirus infection;ko04650//Natural killer cell mediated cytotoxicity	K07985;K07985	-	-	-

## Sheet: Trans
lncRNA_id	lncRNA_Symbol	GeneID	Gene_Symbol	cor	p_value	lncRNA_chr	lncRNA_start	lncRNA_end	lncRNA_strand	Gene_chr	Gene_start	Gene_end	Gene_strand	lncRNA_Description	Gene_Description	KEGG_A_class	KEGG_B_class	Pathway	K_ID	GO Component	GO Function	GO Process
MSTRG.10247.2	-	MSTRG.14006	IGLV1-40	0.989863	3.42e-07	NC_040262.1	48995607	48998479	+	NC_040268.1	79880811	79934462	+	-	immunoglobulin V lambda chain, partial [Ovis aries]	-	-	-	-	GO:0016020//membrane	GO:0005488//binding	GO:0002431//Fc receptor mediated stimulatory signaling pathway;GO:0006897//endocytosis;GO:0006952//defense response;GO:0006956//complement activation;GO:0038093//Fc receptor signaling pathway
MSTRG.10364.2	-	MSTRG.14006	IGLV1-40	0.989863	3.42e-07	NC_040263.1	1219308	1225564	+	NC_040268.1	79880811	79934462	+	-	immunoglobulin V lambda chain, partial [Ovis aries]	-	-	-	-	GO:0016020//membrane	GO:0005488//binding	GO:0002431//Fc receptor mediated stimulatory signaling pathway;GO:0006897//endocytosis;GO:0006952//defense response;GO:0006956//complement activation;GO:0038093//Fc receptor signaling pathway
MSTRG.14006.3	-	MSTRG.14006	IGLV1-40	0.999036	9.17e-11	NC_040268.1	79907879	79908311	+	NC_040268.1	79880811	79934462	+	-	immunoglobulin V lambda chain, partial [Ovis aries]	-	-	-	-	GO:0016020//membrane	GO:0005488//binding	GO:0002431//Fc receptor mediated stimulatory signaling pathway;GO:0006897//endocytosis;GO:0006952//defense response;GO:0006956//complement activation;GO:0038093//Fc receptor signaling pathway
MSTRG.14007.1	-	MSTRG.14006	IGLV1-40	0.99023	3.01e-07	NC_040268.1	79942651	80098996	+	NC_040268.1	79880811	79934462	+	-	immunoglobulin V lambda chain, partial [Ovis aries]	-	-	-	-	GO:0016020//membrane	GO:0005488//binding	GO:0002431//Fc receptor mediated stimulatory signaling pathway;GO:0006897//endocytosis;GO:0006952//defense response;GO:0006956//complement activation;GO:0038093//Fc receptor signaling pathway
MSTRG.14011.1	-	MSTRG.14006	IGLV1-40	0.989863	3.42e-07	NC_040268.1	80118959	80309198	+	NC_040268.1	79880811	79934462	+	-	immunoglobulin V lambda chain, partial [Ovis aries]	-	-	-	-	GO:0016020//membrane	GO:0005488//binding	GO:0002431//Fc receptor mediated stimulatory signaling pathway;GO:0006897//endocytosis;GO:0006952//defense response;GO:0006956//complement activation;GO:0038093//Fc receptor signaling pathway
MSTRG.14011.2	-	MSTRG.14006	IGLV1-40	0.996228	1.08e-08	NC_040268.1	80118959	80119480	+	NC_040268.1	79880811	79934462	+	-	immunoglobulin V lambda chain, partial [Ovis aries]	-	-	-	-	GO:0016020//membrane	GO:0005488//binding	GO:0002431//Fc receptor mediated stimulatory signaling pathway;GO:0006897//endocytosis;GO:0006952//defense response;GO:0006956//complement activation;GO:0038093//Fc receptor signaling pathway
MSTRG.14015.1	-	MSTRG.14006	IGLV1-40	0.993355	7.83e-08	NC_040268.1	80291101	80291611	-	NC_040268.1	79880811	79934462	+	-	immunoglobulin V lambda chain, partial [Ovis aries]	-	-	-	-	GO:0016020//membrane	GO:0005488//binding	GO:0002431//Fc receptor mediated stimulatory signaling pathway;GO:0006897//endocytosis;GO:0006952//defense response;GO:0006956//complement activation;GO:0038093//Fc receptor signaling pathway
MSTRG.14018.1	-	MSTRG.14006	IGLV1-40	0.955491	5.86e-05	NC_040268.1	80342734	80343244	+	NC_040268.1	79880811	79934462	+	-	immunoglobulin V lambda chain, partial [Ovis aries]	-	-	-	-	GO:0016020//membrane	GO:0005488//binding	GO:0002431//Fc receptor mediated stimulatory signaling pathway;GO:0006897//endocytosis;GO:0006952//defense response;GO:0006956//complement activation;GO:0038093//Fc receptor signaling pathway
MSTRG.14612.2	-	MSTRG.14006	IGLV1-40	0.991941	1.54e-07	NC_040269.1	70744390	70744922	-	NC_040268.1	79880811	79934462	+	-	immunoglobulin V lambda chain, partial [Ovis aries]	-	-	-	-	GO:0016020//membrane	GO:0005488//binding	GO:0002431//Fc receptor mediated stimulatory signaling pathway;GO:0006897//endocytosis;GO:0006952//defense response;GO:0006956//complement activation;GO:0038093//Fc receptor signaling pathway
MSTRG.7396.1	-	MSTRG.14006	IGLV1-40	0.989863	3.42e-07	NC_040258.1	24182536	24183139	-	NC_040268.1	79880811	79934462	+	-	immunoglobulin V lambda chain, partial [Ovis aries]	-	-	-	-	GO:0016020//membrane	GO:0005488//binding	GO:0002431//Fc receptor mediated stimulatory signaling pathway;GO:0006897//endocytosis;GO:0006952//defense response;GO:0006956//complement activation;GO:0038093//Fc receptor signaling pathway
MSTRG.812.3	-	MSTRG.14006	IGLV1-40	0.989863	3.42e-07	NC_040252.1	107431783	107443253	-	NC_040268.1	79880811	79934462	+	-	immunoglobulin V lambda chain, partial [Ovis aries]	-	-	-	-	GO:0016020//membrane	GO:0005488//binding	GO:0002431//Fc receptor mediated stimulatory signaling pathway;GO:0006897//endocytosis;GO:0006952//defense response;GO:0006956//complement activation;GO:0038093//Fc receptor signaling pathway
MSTRG.8143.2	-	MSTRG.14006	IGLV1-40	0.989863	3.42e-07	NC_040259.1	28297722	28312493	-	NC_040268.1	79880811	79934462	+	-	immunoglobulin V lambda chain, partial [Ovis aries]	-	-	-	-	GO:0016020//membrane	GO:0005488//binding	GO:0002431//Fc receptor mediated stimulatory signaling pathway;GO:0006897//endocytosis;GO:0006952//defense response;GO:0006956//complement activation;GO:0038093//Fc receptor signaling pathway
XR_003591589.1	ncbi_114118015	MSTRG.14006	IGLV1-40	0.989863	3.42e-07	NC_040265.1	58446953	58456601	+	NC_040268.1	79880811	79934462	+	--	immunoglobulin V lambda chain, partial [Ovis aries]	-	-	-	-	GO:0016020//membrane	GO:0005488//binding	GO:0002431//Fc receptor mediated stimulatory signaling pathway;GO:0006897//endocytosis;GO:0006952//defense response;GO:0006956//complement activation;GO:0038093//Fc receptor signaling pathway
MSTRG.10247.2	-	MSTRG.14012	IGLV1-40	0.990034	3.22e-07	NC_040262.1	48995607	48998479	+	NC_040268.1	80234304	80234773	-	-	immunoglobulin V lambda chain, partial [Ovis aries]	-	-	-	-	GO:0016020//membrane	GO:0005488//binding	GO:0002431//Fc receptor mediated stimulatory signaling pathway;GO:0006897//endocytosis;GO:0006952//defense response;GO:0006956//complement activation;GO:0038093//Fc receptor signaling pathway
MSTRG.10364.2	-	MSTRG.14012	IGLV1-40	0.990034	3.22e-07	NC_040263.1	1219308	1225564	+	NC_040268.1	80234304	80234773	-	-	immunoglobulin V lambda chain, partial [Ovis aries]	-	-	-	-	GO:0016020//membrane	GO:0005488//binding	GO:0002431//Fc receptor mediated stimulatory signaling pathway;GO:0006897//endocytosis;GO:0006952//defense response;GO:0006956//complement activation;GO:0038093//Fc receptor signaling pathway
MSTRG.14006.3	-	MSTRG.14012	IGLV1-40	0.999623	3.43e-12	NC_040268.1	79907879	79908311	+	NC_040268.1	80234304	80234773	-	-	immunoglobulin V lambda chain, partial [Ovis aries]	-	-	-	-	GO:0016020//membrane	GO:0005488//binding	GO:0002431//Fc receptor mediated stimulatory signaling pathway;GO:0006897//endocytosis;GO:0006952//defense response;GO:0006956//complement activation;GO:0038093//Fc receptor signaling pathway
MSTRG.14007.1	-	MSTRG.14012	IGLV1-40	0.991115	2.16e-07	NC_040268.1	79942651	80098996	+	NC_040268.1	80234304	80234773	-	-	immunoglobulin V lambda chain, partial [Ovis aries]	-	-	-	-	GO:0016020//membrane	GO:0005488//binding	GO:0002431//Fc receptor mediated stimulatory signaling pathway;GO:0006897//endocytosis;GO:0006952//defense response;GO:0006956//complement activation;GO:0038093//Fc receptor signaling pathway
MSTRG.14011.1	-	MSTRG.14012	IGLV1-40	0.990034	3.22e-07	NC_040268.1	80118959	80309198	+	NC_040268.1	80234304	80234773	-	-	immunoglobulin V lambda chain, partial [Ovis aries]	-	-	-	-	GO:0016020//membrane	GO:0005488//binding	GO:0002431//Fc receptor mediated stimulatory signaling pathway;GO:0006897//endocytosis;GO:0006952//defense response;GO:0006956//complement activation;GO:0038093//Fc receptor signaling pathway
MSTRG.14011.2	-	MSTRG.14012	IGLV1-40	0.997794	1.66e-09	NC_040268.1	80118959	80119480	+	NC_040268.1	80234304	80234773	-	-	immunoglobulin V lambda chain, partial [Ovis aries]	-	-	-	-	GO:0016020//membrane	GO:0005488//binding	GO:0002431//Fc receptor mediated stimulatory signaling pathway;GO:0006897//endocytosis;GO:0006952//defense response;GO:0006956//complement activation;GO:0038093//Fc receptor signaling pathway
MSTRG.14015.1	-	MSTRG.14012	IGLV1-40	0.995369	2.22e-08	NC_040268.1	80291101	80291611	-	NC_040268.1	80234304	80234773	-	-	immunoglobulin V lambda chain, partial [Ovis aries]	-	-	-	-	GO:0016020//membrane	GO:0005488//binding	GO:0002431//Fc receptor mediated stimulatory signaling pathway;GO:0006897//endocytosis;GO:0006952//defense response;GO:0006956//complement activation;GO:0038093//Fc receptor signaling pathway
MSTRG.14018.1	-	MSTRG.14012	IGLV1-40	0.968707	1.73e-05	NC_040268.1	80342734	80343244	+	NC_040268.1	80234304	80234773	-	-	immunoglobulin V lambda chain, partial [Ovis aries]	-	-	-	-	GO:0016020//membrane	GO:0005488//binding	GO:0002431//Fc receptor mediated stimulatory signaling pathway;GO:0006897//endocytosis;GO:0006952//defense response;GO:0006956//complement activation;GO:0038093//Fc receptor signaling pathway
MSTRG.14612.2	-	MSTRG.14012	IGLV1-40	0.996895	5.47e-09	NC_040269.1	70744390	70744922	-	NC_040268.1	80234304	80234773	-	-	immunoglobulin V lambda chain, partial [Ovis aries]	-	-	-	-	GO:0016020//membrane	GO:0005488//binding	GO:0002431//Fc receptor mediated stimulatory signaling pathway;GO:0006897//endocytosis;GO:0006952//defense response;GO:0006956//complement activation;GO:0038093//Fc receptor signaling pathway
MSTRG.7396.1	-	MSTRG.14012	IGLV1-40	0.990034	3.22e-07	NC_040258.1	24182536	24183139	-	NC_040268.1	80234304	80234773	-	-	immunoglobulin V lambda chain, partial [Ovis aries]	-	-	-	-	GO:0016020//membrane	GO:0005488//binding	GO:0002431//Fc receptor mediated stimulatory signaling pathway;GO:0006897//endocytosis;GO:0006952//defense response;GO:0006956//complement activation;GO:0038093//Fc receptor signaling pathway
MSTRG.812.3	-	MSTRG.14012	IGLV1-40	0.990034	3.22e-07	NC_040252.1	107431783	107443253	-	NC_040268.1	80234304	80234773	-	-	immunoglobulin V lambda chain, partial [Ovis aries]	-	-	-	-	GO:0016020//membrane	GO:0005488//binding	GO:0002431//Fc receptor mediated stimulatory signaling pathway;GO:0006897//endocytosis;GO:0006952//defense response;GO:0006956//complement activation;GO:0038093//Fc receptor signaling pathway
MSTRG.8143.2	-	MSTRG.14012	IGLV1-40	0.990034	3.22e-07	NC_040259.1	28297722	28312493	-	NC_040268.1	80234304	80234773	-	-	immunoglobulin V lambda chain, partial [Ovis aries]	-	-	-	-	GO:0016020//membrane	GO:0005488//binding	GO:0002431//Fc receptor mediated stimulatory signaling pathway;GO:0006897//endocytosis;GO:0006952//defense response;GO:0006956//complement activation;GO:0038093//Fc receptor signaling pathway
XR_003591589.1	ncbi_114118015	MSTRG.14012	IGLV1-40	0.990034	3.22e-07	NC_040265.1	58446953	58456601	+	NC_040268.1	80234304	80234773	-	--	immunoglobulin V lambda chain, partial [Ovis aries]	-	-	-	-	GO:0016020//membrane	GO:0005488//binding	GO:0002431//Fc receptor mediated stimulatory signaling pathway;GO:0006897//endocytosis;GO:0006952//defense response;GO:0006956//complement activation;GO:0038093//Fc receptor signaling pathway
MSTRG.14530.3	-	MSTRG.14530	--	0.9989	1.45e-10	NC_040269.1	66456360	66475067	+	NC_040269.1	66440015	66463695	+	-	hCG1809018, partial [Homo sapiens]	Cellular Processes	Transport and catabolism	ko04146//Peroxisome	K00308	GO:0042579//microbody	GO:0005515//protein binding;GO:0016647//oxidoreductase activity, acting on the CH-NH group of donors, oxygen as acceptor	GO:0006596//polyamine biosynthetic process;GO:0006598//polyamine catabolic process;GO:0031328//positive regulation of cellular biosynthetic process;GO:0044710//single-organism metabolic process
MSTRG.14530.3	-	MSTRG.14531	--	0.984085	1.65e-06	NC_040269.1	66456360	66475067	+	NC_040269.1	66475150	66479634	+	-	uncharacterized protein LOC113879690 [Bos indicus x Bos taurus]	-	-	-	-	-	-	-
MSTRG.18797.1	-	MSTRG.18018	HSPA8	0.98263	2.24e-06	NW_020997385.1	120	7163	+	NC_040277.1	48414761	48417019	-	-	PREDICTED: heat shock cognate 71 kDa protein isoform X1 [Capra hircus]	Environmental Information Processing;Cellular Processes;Human Diseases;Human Diseases;Genetic Information Processing;Human Diseases;Genetic Information Processing;Organismal Systems;Human Diseases;Organismal Systems;Human Diseases;Organismal Systems;Human Diseases	Signal transduction;Transport and catabolism;Infectious diseases;Infectious diseases;Folding, sorting and degradation;Infectious diseases;Transcription;Endocrine system;Infectious diseases;Immune system;Infectious diseases;Aging;Neurodegenerative diseases	ko04010//MAPK signaling pathway;ko04144//Endocytosis;ko05169//Epstein-Barr virus infection;ko05164//Influenza A;ko04141//Protein processing in endoplasmic reticulum;ko05162//Measles;ko03040//Spliceosome;ko04915//Estrogen signaling pathway;ko05145//Toxoplasmosis;ko04612//Antigen processing and presentation;ko05134//Legionellosis;ko04213//Longevity regulating pathway - multiple species;ko05020//Pri…	K03283;K03283;K03283;K03283;K03283;K03283;K03283;K03283;K03283;K03283;K03283;K03283;K03283	GO:0005924//cell-substrate adherens junction;GO:0030529//intracellular ribonucleoprotein complex;GO:0030665//clathrin-coated vesicle membrane;GO:0031981//nuclear lumen;GO:0033267//axon part;GO:0043232//intracellular non-membrane-bounded organelle;GO:0043234//protein complex;GO:0044297//cell body;GO:0044421//extracellular region part;GO:0048770//pigment granule	GO:0003723//RNA binding;GO:0005102//receptor binding;GO:0016887//ATPase activity;GO:0019904//protein domain specific binding;GO:0023023//MHC protein complex binding;GO:0032550//purine ribonucleoside binding;GO:0044389//ubiquitin-like protein ligase binding	GO:0000377//RNA splicing, via transesterification reactions with bulged adenosine as nucleophile;GO:0001505//regulation of neurotransmitter levels;GO:0006355//regulation of transcription, DNA-templated;GO:0007049//cell cycle;GO:0007267//cell-cell signaling;GO:0009408//response to heat;GO:0033120//positive regulation of RNA splicing;GO:0035966//response to topologically incorrect protein;GO:004224…
MSTRG.10247.2	-	MSTRG.3724	IGKV2-29	0.981466	2.8e-06	NC_040262.1	48995607	48998479	+	NC_040254.1	63463725	63528576	-	-	IGK protein [Bos taurus]	-	-	-	-	GO:0016020//membrane;GO:0031988//membrane-bounded vesicle;GO:0044421//extracellular region part	GO:0005488//binding	GO:0002431//Fc receptor mediated stimulatory signaling pathway;GO:0006897//endocytosis;GO:0006952//defense response;GO:0006956//complement activation;GO:0038093//Fc receptor signaling pathway
MSTRG.10364.2	-	MSTRG.3724	IGKV2-29	0.981466	2.8e-06	NC_040263.1	1219308	1225564	+	NC_040254.1	63463725	63528576	-	-	IGK protein [Bos taurus]	-	-	-	-	GO:0016020//membrane;GO:0031988//membrane-bounded vesicle;GO:0044421//extracellular region part	GO:0005488//binding	GO:0002431//Fc receptor mediated stimulatory signaling pathway;GO:0006897//endocytosis;GO:0006952//defense response;GO:0006956//complement activation;GO:0038093//Fc receptor signaling pathway
MSTRG.14006.3	-	MSTRG.3724	IGKV2-29	0.989416	3.98e-07	NC_040268.1	79907879	79908311	+	NC_040254.1	63463725	63528576	-	-	IGK protein [Bos taurus]	-	-	-	-	GO:0016020//membrane;GO:0031988//membrane-bounded vesicle;GO:0044421//extracellular region part	GO:0005488//binding	GO:0002431//Fc receptor mediated stimulatory signaling pathway;GO:0006897//endocytosis;GO:0006952//defense response;GO:0006956//complement activation;GO:0038093//Fc receptor signaling pathway
MSTRG.14007.1	-	MSTRG.3724	IGKV2-29	0.98371	1.79e-06	NC_040268.1	79942651	80098996	+	NC_040254.1	63463725	63528576	-	-	IGK protein [Bos taurus]	-	-	-	-	GO:0016020//membrane;GO:0031988//membrane-bounded vesicle;GO:0044421//extracellular region part	GO:0005488//binding	GO:0002431//Fc receptor mediated stimulatory signaling pathway;GO:0006897//endocytosis;GO:0006952//defense response;GO:0006956//complement activation;GO:0038093//Fc receptor signaling pathway
MSTRG.14011.1	-	MSTRG.3724	IGKV2-29	0.981466	2.8e-06	NC_040268.1	80118959	80309198	+	NC_040254.1	63463725	63528576	-	-	IGK protein [Bos taurus]	-	-	-	-	GO:0016020//membrane;GO:0031988//membrane-bounded vesicle;GO:0044421//extracellular region part	GO:0005488//binding	GO:0002431//Fc receptor mediated stimulatory signaling pathway;GO:0006897//endocytosis;GO:0006952//defense response;GO:0006956//complement activation;GO:0038093//Fc receptor signaling pathway
MSTRG.14011.2	-	MSTRG.3724	IGKV2-29	0.990241	2.99e-07	NC_040268.1	80118959	80119480	+	NC_040254.1	63463725	63528576	-	-	IGK protein [Bos taurus]	-	-	-	-	GO:0016020//membrane;GO:0031988//membrane-bounded vesicle;GO:0044421//extracellular region part	GO:0005488//binding	GO:0002431//Fc receptor mediated stimulatory signaling pathway;GO:0006897//endocytosis;GO:0006952//defense response;GO:0006956//complement activation;GO:0038093//Fc receptor signaling pathway
MSTRG.14015.1	-	MSTRG.3724	IGKV2-29	0.98954	3.82e-07	NC_040268.1	80291101	80291611	-	NC_040254.1	63463725	63528576	-	-	IGK protein [Bos taurus]	-	-	-	-	GO:0016020//membrane;GO:0031988//membrane-bounded vesicle;GO:0044421//extracellular region part	GO:0005488//binding	GO:0002431//Fc receptor mediated stimulatory signaling pathway;GO:0006897//endocytosis;GO:0006952//defense response;GO:0006956//complement activation;GO:0038093//Fc receptor signaling pathway
MSTRG.14018.1	-	MSTRG.3724	IGKV2-29	0.981384	2.85e-06	NC_040268.1	80342734	80343244	+	NC_040254.1	63463725	63528576	-	-	IGK protein [Bos taurus]	-	-	-	-	GO:0016020//membrane;GO:0031988//membrane-bounded vesicle;GO:0044421//extracellular region part	GO:0005488//binding	GO:0002431//Fc receptor mediated stimulatory signaling pathway;GO:0006897//endocytosis;GO:0006952//defense response;GO:0006956//complement activation;GO:0038093//Fc receptor signaling pathway
MSTRG.14612.2	-	MSTRG.3724	IGKV2-29	0.994626	3.73e-08	NC_040269.1	70744390	70744922	-	NC_040254.1	63463725	63528576	-	-	IGK protein [Bos taurus]	-	-	-	-	GO:0016020//membrane;GO:0031988//membrane-bounded vesicle;GO:0044421//extracellular region part	GO:0005488//binding	GO:0002431//Fc receptor mediated stimulatory signaling pathway;GO:0006897//endocytosis;GO:0006952//defense response;GO:0006956//complement activation;GO:0038093//Fc receptor signaling pathway
MSTRG.7396.1	-	MSTRG.3724	IGKV2-29	0.981466	2.8e-06	NC_040258.1	24182536	24183139	-	NC_040254.1	63463725	63528576	-	-	IGK protein [Bos taurus]	-	-	-	-	GO:0016020//membrane;GO:0031988//membrane-bounded vesicle;GO:0044421//extracellular region part	GO:0005488//binding	GO:0002431//Fc receptor mediated stimulatory signaling pathway;GO:0006897//endocytosis;GO:0006952//defense response;GO:0006956//complement activation;GO:0038093//Fc receptor signaling pathway
MSTRG.812.3	-	MSTRG.3724	IGKV2-29	0.981466	2.8e-06	NC_040252.1	107431783	107443253	-	NC_040254.1	63463725	63528576	-	-	IGK protein [Bos taurus]	-	-	-	-	GO:0016020//membrane;GO:0031988//membrane-bounded vesicle;GO:0044421//extracellular region part	GO:0005488//binding	GO:0002431//Fc receptor mediated stimulatory signaling pathway;GO:0006897//endocytosis;GO:0006952//defense response;GO:0006956//complement activation;GO:0038093//Fc receptor signaling pathway
MSTRG.8143.2	-	MSTRG.3724	IGKV2-29	0.981466	2.8e-06	NC_040259.1	28297722	28312493	-	NC_040254.1	63463725	63528576	-	-	IGK protein [Bos taurus]	-	-	-	-	GO:0016020//membrane;GO:0031988//membrane-bounded vesicle;GO:0044421//extracellular region part	GO:0005488//binding	GO:0002431//Fc receptor mediated stimulatory signaling pathway;GO:0006897//endocytosis;GO:0006952//defense response;GO:0006956//complement activation;GO:0038093//Fc receptor signaling pathway
XR_003591589.1	ncbi_114118015	MSTRG.3724	IGKV2-29	0.981466	2.8e-06	NC_040265.1	58446953	58456601	+	NC_040254.1	63463725	63528576	-	--	IGK protein [Bos taurus]	-	-	-	-	GO:0016020//membrane;GO:0031988//membrane-bounded vesicle;GO:0044421//extracellular region part	GO:0005488//binding	GO:0002431//Fc receptor mediated stimulatory signaling pathway;GO:0006897//endocytosis;GO:0006952//defense response;GO:0006956//complement activation;GO:0038093//Fc receptor signaling pathway
MSTRG.14006.3	-	MSTRG.5039	ANKIB1	0.955557	5.83e-05	NC_040268.1	79907879	79908311	+	NC_040255.1	12069654	12093116	+	-	ankyrin repeat and ibr [Lynx pardinus]	-	-	-	-	-	GO:0046914//transition metal ion binding	-
MSTRG.14011.2	-	MSTRG.5039	ANKIB1	0.957495	5e-05	NC_040268.1	80118959	80119480	+	NC_040255.1	12069654	12093116	+	-	ankyrin repeat and ibr [Lynx pardinus]	-	-	-	-	-	GO:0046914//transition metal ion binding	-
MSTRG.10247.2	-	ncbi_100125622	NKL	0.992699	1.09e-07	NC_040262.1	48995607	48998479	+	NC_040254.1	61603301	61605778	+	-	granulysin precursor [Ovis aries]	-	-	-	-	-	-	-
MSTRG.10364.2	-	ncbi_100125622	NKL	0.992699	1.09e-07	NC_040263.1	1219308	1225564	+	NC_040254.1	61603301	61605778	+	-	granulysin precursor [Ovis aries]	-	-	-	-	-	-	-
MSTRG.14006.3	-	ncbi_100125622	NKL	0.992409	1.25e-07	NC_040268.1	79907879	79908311	+	NC_040254.1	61603301	61605778	+	-	granulysin precursor [Ovis aries]	-	-	-	-	-	-	-
MSTRG.14007.1	-	ncbi_100125622	NKL	0.993378	7.73e-08	NC_040268.1	79942651	80098996	+	NC_040254.1	61603301	61605778	+	-	granulysin precursor [Ovis aries]	-	-	-	-	-	-	-
MSTRG.14011.1	-	ncbi_100125622	NKL	0.992699	1.09e-07	NC_040268.1	80118959	80309198	+	NC_040254.1	61603301	61605778	+	-	granulysin precursor [Ovis aries]	-	-	-	-	-	-	-
MSTRG.14011.2	-	ncbi_100125622	NKL	0.986348	9.66e-07	NC_040268.1	80118959	80119480	+	NC_040254.1	61603301	61605778	+	-	granulysin precursor [Ovis aries]	-	-	-	-	-	-	-
MSTRG.14015.1	-	ncbi_100125622	NKL	0.996277	1.03e-08	NC_040268.1	80291101	80291611	-	NC_040254.1	61603301	61605778	+	-	granulysin precursor [Ovis aries]	-	-	-	-	-	-	-
MSTRG.14018.1	-	ncbi_100125622	NKL	0.951523	7.88e-05	NC_040268.1	80342734	80343244	+	NC_040254.1	61603301	61605778	+	-	granulysin precursor [Ovis aries]	-	-	-	-	-	-	-
MSTRG.14612.2	-	ncbi_100125622	NKL	0.985878	1.09e-06	NC_040269.1	70744390	70744922	-	NC_040254.1	61603301	61605778	+	-	granulysin precursor [Ovis aries]	-	-	-	-	-	-	-
MSTRG.7396.1	-	ncbi_100125622	NKL	0.992699	1.09e-07	NC_040258.1	24182536	24183139	-	NC_040254.1	61603301	61605778	+	-	granulysin precursor [Ovis aries]	-	-	-	-	-	-	-
MSTRG.812.3	-	ncbi_100125622	NKL	0.992699	1.09e-07	NC_040252.1	107431783	107443253	-	NC_040254.1	61603301	61605778	+	-	granulysin precursor [Ovis aries]	-	-	-	-	-	-	-
MSTRG.8143.2	-	ncbi_100125622	NKL	0.992699	1.09e-07	NC_040259.1	28297722	28312493	-	NC_040254.1	61603301	61605778	+	-	granulysin precursor [Ovis aries]	-	-	-	-	-	-	-
XR_003591589.1	ncbi_114118015	ncbi_100125622	NKL	0.992699	1.09e-07	NC_040265.1	58446953	58456601	+	NC_040254.1	61603301	61605778	+	--	granulysin precursor [Ovis aries]	-	-	-	-	-	-	-
MSTRG.10247.2	-	ncbi_100196903	IDO1	0.951389	7.95e-05	NC_040262.1	48995607	48998479	+	NC_040277.1	38363596	38376302	+	-	indoleamine 2,3-dioxygenase 1 [Ovis aries]	Metabolism;Human Diseases;Metabolism	Global and overview maps;Infectious diseases;Amino acid metabolism	ko01100//Metabolic pathways;ko05143//African trypanosomiasis;ko00380//Tryptophan metabolism	K00463;K00463;K00463	GO:0043292//contractile fiber	GO:0016702//oxidoreductase activity, acting on single donors with incorporation of molecular oxygen, incorporation of two atoms of oxygen;GO:0046906//tetrapyrrole binding	GO:0001818//negative regulation of cytokine production;GO:0001819//positive regulation of cytokine production;GO:0002237//response to molecule of bacterial origin;GO:0002645//positive regulation of tolerance induction;GO:0002676//regulation of chronic inflammatory response;GO:0002828//regulation of type 2 immune response;GO:0006569//tryptophan catabolic process;GO:0007626//locomotory behavior;GO:…
MSTRG.10364.2	-	ncbi_100196903	IDO1	0.951389	7.95e-05	NC_040263.1	1219308	1225564	+	NC_040277.1	38363596	38376302	+	-	indoleamine 2,3-dioxygenase 1 [Ovis aries]	Metabolism;Human Diseases;Metabolism	Global and overview maps;Infectious diseases;Amino acid metabolism	ko01100//Metabolic pathways;ko05143//African trypanosomiasis;ko00380//Tryptophan metabolism	K00463;K00463;K00463	GO:0043292//contractile fiber	GO:0016702//oxidoreductase activity, acting on single donors with incorporation of molecular oxygen, incorporation of two atoms of oxygen;GO:0046906//tetrapyrrole binding	GO:0001818//negative regulation of cytokine production;GO:0001819//positive regulation of cytokine production;GO:0002237//response to molecule of bacterial origin;GO:0002645//positive regulation of tolerance induction;GO:0002676//regulation of chronic inflammatory response;GO:0002828//regulation of type 2 immune response;GO:0006569//tryptophan catabolic process;GO:0007626//locomotory behavior;GO:…
MSTRG.14006.3	-	ncbi_100196903	IDO1	0.975611	7.28e-06	NC_040268.1	79907879	79908311	+	NC_040277.1	38363596	38376302	+	-	indoleamine 2,3-dioxygenase 1 [Ovis aries]	Metabolism;Human Diseases;Metabolism	Global and overview maps;Infectious diseases;Amino acid metabolism	ko01100//Metabolic pathways;ko05143//African trypanosomiasis;ko00380//Tryptophan metabolism	K00463;K00463;K00463	GO:0043292//contractile fiber	GO:0016702//oxidoreductase activity, acting on single donors with incorporation of molecular oxygen, incorporation of two atoms of oxygen;GO:0046906//tetrapyrrole binding	GO:0001818//negative regulation of cytokine production;GO:0001819//positive regulation of cytokine production;GO:0002237//response to molecule of bacterial origin;GO:0002645//positive regulation of tolerance induction;GO:0002676//regulation of chronic inflammatory response;GO:0002828//regulation of type 2 immune response;GO:0006569//tryptophan catabolic process;GO:0007626//locomotory behavior;GO:…
MSTRG.14007.1	-	ncbi_100196903	IDO1	0.954575	6.29e-05	NC_040268.1	79942651	80098996	+	NC_040277.1	38363596	38376302	+	-	indoleamine 2,3-dioxygenase 1 [Ovis aries]	Metabolism;Human Diseases;Metabolism	Global and overview maps;Infectious diseases;Amino acid metabolism	ko01100//Metabolic pathways;ko05143//African trypanosomiasis;ko00380//Tryptophan metabolism	K00463;K00463;K00463	GO:0043292//contractile fiber	GO:0016702//oxidoreductase activity, acting on single donors with incorporation of molecular oxygen, incorporation of two atoms of oxygen;GO:0046906//tetrapyrrole binding	GO:0001818//negative regulation of cytokine production;GO:0001819//positive regulation of cytokine production;GO:0002237//response to molecule of bacterial origin;GO:0002645//positive regulation of tolerance induction;GO:0002676//regulation of chronic inflammatory response;GO:0002828//regulation of type 2 immune response;GO:0006569//tryptophan catabolic process;GO:0007626//locomotory behavior;GO:…
MSTRG.14011.1	-	ncbi_100196903	IDO1	0.951389	7.95e-05	NC_040268.1	80118959	80309198	+	NC_040277.1	38363596	38376302	+	-	indoleamine 2,3-dioxygenase 1 [Ovis aries]	Metabolism;Human Diseases;Metabolism	Global and overview maps;Infectious diseases;Amino acid metabolism	ko01100//Metabolic pathways;ko05143//African trypanosomiasis;ko00380//Tryptophan metabolism	K00463;K00463;K00463	GO:0043292//contractile fiber	GO:0016702//oxidoreductase activity, acting on single donors with incorporation of molecular oxygen, incorporation of two atoms of oxygen;GO:0046906//tetrapyrrole binding	GO:0001818//negative regulation of cytokine production;GO:0001819//positive regulation of cytokine production;GO:0002237//response to molecule of bacterial origin;GO:0002645//positive regulation of tolerance induction;GO:0002676//regulation of chronic inflammatory response;GO:0002828//regulation of type 2 immune response;GO:0006569//tryptophan catabolic process;GO:0007626//locomotory behavior;GO:…
MSTRG.14011.2	-	ncbi_100196903	IDO1	0.985609	1.16e-06	NC_040268.1	80118959	80119480	+	NC_040277.1	38363596	38376302	+	-	indoleamine 2,3-dioxygenase 1 [Ovis aries]	Metabolism;Human Diseases;Metabolism	Global and overview maps;Infectious diseases;Amino acid metabolism	ko01100//Metabolic pathways;ko05143//African trypanosomiasis;ko00380//Tryptophan metabolism	K00463;K00463;K00463	GO:0043292//contractile fiber	GO:0016702//oxidoreductase activity, acting on single donors with incorporation of molecular oxygen, incorporation of two atoms of oxygen;GO:0046906//tetrapyrrole binding	GO:0001818//negative regulation of cytokine production;GO:0001819//positive regulation of cytokine production;GO:0002237//response to molecule of bacterial origin;GO:0002645//positive regulation of tolerance induction;GO:0002676//regulation of chronic inflammatory response;GO:0002828//regulation of type 2 immune response;GO:0006569//tryptophan catabolic process;GO:0007626//locomotory behavior;GO:…
MSTRG.14015.1	-	ncbi_100196903	IDO1	0.964724	2.62e-05	NC_040268.1	80291101	80291611	-	NC_040277.1	38363596	38376302	+	-	indoleamine 2,3-dioxygenase 1 [Ovis aries]	Metabolism;Human Diseases;Metabolism	Global and overview maps;Infectious diseases;Amino acid metabolism	ko01100//Metabolic pathways;ko05143//African trypanosomiasis;ko00380//Tryptophan metabolism	K00463;K00463;K00463	GO:0043292//contractile fiber	GO:0016702//oxidoreductase activity, acting on single donors with incorporation of molecular oxygen, incorporation of two atoms of oxygen;GO:0046906//tetrapyrrole binding	GO:0001818//negative regulation of cytokine production;GO:0001819//positive regulation of cytokine production;GO:0002237//response to molecule of bacterial origin;GO:0002645//positive regulation of tolerance induction;GO:0002676//regulation of chronic inflammatory response;GO:0002828//regulation of type 2 immune response;GO:0006569//tryptophan catabolic process;GO:0007626//locomotory behavior;GO:…
MSTRG.14018.1	-	ncbi_100196903	IDO1	0.995207	2.5e-08	NC_040268.1	80342734	80343244	+	NC_040277.1	38363596	38376302	+	-	indoleamine 2,3-dioxygenase 1 [Ovis aries]	Metabolism;Human Diseases;Metabolism	Global and overview maps;Infectious diseases;Amino acid metabolism	ko01100//Metabolic pathways;ko05143//African trypanosomiasis;ko00380//Tryptophan metabolism	K00463;K00463;K00463	GO:0043292//contractile fiber	GO:0016702//oxidoreductase activity, acting on single donors with incorporation of molecular oxygen, incorporation of two atoms of oxygen;GO:0046906//tetrapyrrole binding	GO:0001818//negative regulation of cytokine production;GO:0001819//positive regulation of cytokine production;GO:0002237//response to molecule of bacterial origin;GO:0002645//positive regulation of tolerance induction;GO:0002676//regulation of chronic inflammatory response;GO:0002828//regulation of type 2 immune response;GO:0006569//tryptophan catabolic process;GO:0007626//locomotory behavior;GO:…
MSTRG.14612.2	-	ncbi_100196903	IDO1	0.99062	2.61e-07	NC_040269.1	70744390	70744922	-	NC_040277.1	38363596	38376302	+	-	indoleamine 2,3-dioxygenase 1 [Ovis aries]	Metabolism;Human Diseases;Metabolism	Global and overview maps;Infectious diseases;Amino acid metabolism	ko01100//Metabolic pathways;ko05143//African trypanosomiasis;ko00380//Tryptophan metabolism	K00463;K00463;K00463	GO:0043292//contractile fiber	GO:0016702//oxidoreductase activity, acting on single donors with incorporation of molecular oxygen, incorporation of two atoms of oxygen;GO:0046906//tetrapyrrole binding	GO:0001818//negative regulation of cytokine production;GO:0001819//positive regulation of cytokine production;GO:0002237//response to molecule of bacterial origin;GO:0002645//positive regulation of tolerance induction;GO:0002676//regulation of chronic inflammatory response;GO:0002828//regulation of type 2 immune response;GO:0006569//tryptophan catabolic process;GO:0007626//locomotory behavior;GO:…
MSTRG.7396.1	-	ncbi_100196903	IDO1	0.951389	7.95e-05	NC_040258.1	24182536	24183139	-	NC_040277.1	38363596	38376302	+	-	indoleamine 2,3-dioxygenase 1 [Ovis aries]	Metabolism;Human Diseases;Metabolism	Global and overview maps;Infectious diseases;Amino acid metabolism	ko01100//Metabolic pathways;ko05143//African trypanosomiasis;ko00380//Tryptophan metabolism	K00463;K00463;K00463	GO:0043292//contractile fiber	GO:0016702//oxidoreductase activity, acting on single donors with incorporation of molecular oxygen, incorporation of two atoms of oxygen;GO:0046906//tetrapyrrole binding	GO:0001818//negative regulation of cytokine production;GO:0001819//positive regulation of cytokine production;GO:0002237//response to molecule of bacterial origin;GO:0002645//positive regulation of tolerance induction;GO:0002676//regulation of chronic inflammatory response;GO:0002828//regulation of type 2 immune response;GO:0006569//tryptophan catabolic process;GO:0007626//locomotory behavior;GO:…
MSTRG.812.3	-	ncbi_100196903	IDO1	0.951389	7.95e-05	NC_040252.1	107431783	107443253	-	NC_040277.1	38363596	38376302	+	-	indoleamine 2,3-dioxygenase 1 [Ovis aries]	Metabolism;Human Diseases;Metabolism	Global and overview maps;Infectious diseases;Amino acid metabolism	ko01100//Metabolic pathways;ko05143//African trypanosomiasis;ko00380//Tryptophan metabolism	K00463;K00463;K00463	GO:0043292//contractile fiber	GO:0016702//oxidoreductase activity, acting on single donors with incorporation of molecular oxygen, incorporation of two atoms of oxygen;GO:0046906//tetrapyrrole binding	GO:0001818//negative regulation of cytokine production;GO:0001819//positive regulation of cytokine production;GO:0002237//response to molecule of bacterial origin;GO:0002645//positive regulation of tolerance induction;GO:0002676//regulation of chronic inflammatory response;GO:0002828//regulation of type 2 immune response;GO:0006569//tryptophan catabolic process;GO:0007626//locomotory behavior;GO:…
MSTRG.8143.2	-	ncbi_100196903	IDO1	0.951389	7.95e-05	NC_040259.1	28297722	28312493	-	NC_040277.1	38363596	38376302	+	-	indoleamine 2,3-dioxygenase 1 [Ovis aries]	Metabolism;Human Diseases;Metabolism	Global and overview maps;Infectious diseases;Amino acid metabolism	ko01100//Metabolic pathways;ko05143//African trypanosomiasis;ko00380//Tryptophan metabolism	K00463;K00463;K00463	GO:0043292//contractile fiber	GO:0016702//oxidoreductase activity, acting on single donors with incorporation of molecular oxygen, incorporation of two atoms of oxygen;GO:0046906//tetrapyrrole binding	GO:0001818//negative regulation of cytokine production;GO:0001819//positive regulation of cytokine production;GO:0002237//response to molecule of bacterial origin;GO:0002645//positive regulation of tolerance induction;GO:0002676//regulation of chronic inflammatory response;GO:0002828//regulation of type 2 immune response;GO:0006569//tryptophan catabolic process;GO:0007626//locomotory behavior;GO:…
XR_003591589.1	ncbi_114118015	ncbi_100196903	IDO1	0.951389	7.95e-05	NC_040265.1	58446953	58456601	+	NC_040277.1	38363596	38376302	+	--	indoleamine 2,3-dioxygenase 1 [Ovis aries]	Metabolism;Human Diseases;Metabolism	Global and overview maps;Infectious diseases;Amino acid metabolism	ko01100//Metabolic pathways;ko05143//African trypanosomiasis;ko00380//Tryptophan metabolism	K00463;K00463;K00463	GO:0043292//contractile fiber	GO:0016702//oxidoreductase activity, acting on single donors with incorporation of molecular oxygen, incorporation of two atoms of oxygen;GO:0046906//tetrapyrrole binding	GO:0001818//negative regulation of cytokine production;GO:0001819//positive regulation of cytokine production;GO:0002237//response to molecule of bacterial origin;GO:0002645//positive regulation of tolerance induction;GO:0002676//regulation of chronic inflammatory response;GO:0002828//regulation of type 2 immune response;GO:0006569//tryptophan catabolic process;GO:0007626//locomotory behavior;GO:…
XR_003586816.1	ncbi_105605744	ncbi_100415775	ID3	0.961342	3.6e-05	NC_040275.1	42719760	42725252	+	NC_040253.1	258829839	258831546	+	--	DNA-binding protein inhibitor ID-3 [Ovis aries]	Cellular Processes;Environmental Information Processing	Cellular community - eukaryotes;Signal transduction	ko04550//Signaling pathways regulating pluripotency of stem cells;ko04350//TGF-beta signaling pathway	K17694;K17694	GO:0005856//cytoskeleton;GO:0031981//nuclear lumen	GO:0001071//nucleic acid binding transcription factor activity;GO:0003712//transcription cofactor activity;GO:0005515//protein binding	GO:0001649//osteoblast differentiation;GO:0001822//kidney development;GO:0006357//regulation of transcription from RNA polymerase II promoter;GO:0006950//response to stress;GO:0007049//cell cycle;GO:0009887//organ morphogenesis;GO:0042981//regulation of apoptotic process;GO:0044092//negative regulation of molecular function;GO:0045661//regulation of myoblast differentiation;GO:0048511//rhythmic p…
XR_003591485.1	ncbi_114117884	ncbi_101101976	KLRD1	0.970447	1.42e-05	NC_040265.1	27610597	27630219	+	NC_040254.1	219956184	219963514	-	--	PREDICTED: natural killer cells antigen CD94-like [Ovis aries]	Organismal Systems;Organismal Systems;Human Diseases	Immune system;Immune system;Immune diseases	ko04650//Natural killer cell mediated cytotoxicity;ko04612//Antigen processing and presentation;ko05332//Graft-versus-host disease	K06516;K06516;K06516	-	GO:0005488//binding	-
MSTRG.10247.2	-	ncbi_101102500	CD68	1	0	NC_040262.1	48995607	48998479	+	NC_040262.1	36110795	36113245	-	-	PREDICTED: macrosialin [Ovis aries musimon]	Cellular Processes	Transport and catabolism	ko04142//Lysosome	K06501	-	-	GO:0010033//response to organic substance
MSTRG.10364.2	-	ncbi_101102500	CD68	1	0	NC_040263.1	1219308	1225564	+	NC_040262.1	36110795	36113245	-	-	PREDICTED: macrosialin [Ovis aries musimon]	Cellular Processes	Transport and catabolism	ko04142//Lysosome	K06501	-	-	GO:0010033//response to organic substance
MSTRG.14006.3	-	ncbi_101102500	CD68	0.991079	2.19e-07	NC_040268.1	79907879	79908311	+	NC_040262.1	36110795	36113245	-	-	PREDICTED: macrosialin [Ovis aries musimon]	Cellular Processes	Transport and catabolism	ko04142//Lysosome	K06501	-	-	GO:0010033//response to organic substance
MSTRG.14007.1	-	ncbi_101102500	CD68	0.999921	1.42e-14	NC_040268.1	79942651	80098996	+	NC_040262.1	36110795	36113245	-	-	PREDICTED: macrosialin [Ovis aries musimon]	Cellular Processes	Transport and catabolism	ko04142//Lysosome	K06501	-	-	GO:0010033//response to organic substance
MSTRG.14011.1	-	ncbi_101102500	CD68	1	0	NC_040268.1	80118959	80309198	+	NC_040262.1	36110795	36113245	-	-	PREDICTED: macrosialin [Ovis aries musimon]	Cellular Processes	Transport and catabolism	ko04142//Lysosome	K06501	-	-	GO:0010033//response to organic substance
MSTRG.14011.2	-	ncbi_101102500	CD68	0.981264	2.91e-06	NC_040268.1	80118959	80119480	+	NC_040262.1	36110795	36113245	-	-	PREDICTED: macrosialin [Ovis aries musimon]	Cellular Processes	Transport and catabolism	ko04142//Lysosome	K06501	-	-	GO:0010033//response to organic substance
MSTRG.14015.1	-	ncbi_101102500	CD68	0.998579	3.55e-10	NC_040268.1	80291101	80291611	-	NC_040262.1	36110795	36113245	-	-	PREDICTED: macrosialin [Ovis aries musimon]	Cellular Processes	Transport and catabolism	ko04142//Lysosome	K06501	-	-	GO:0010033//response to organic substance
MSTRG.14612.2	-	ncbi_101102500	CD68	0.978056	5.04e-06	NC_040269.1	70744390	70744922	-	NC_040262.1	36110795	36113245	-	-	PREDICTED: macrosialin [Ovis aries musimon]	Cellular Processes	Transport and catabolism	ko04142//Lysosome	K06501	-	-	GO:0010033//response to organic substance
MSTRG.7396.1	-	ncbi_101102500	CD68	1	0	NC_040258.1	24182536	24183139	-	NC_040262.1	36110795	36113245	-	-	PREDICTED: macrosialin [Ovis aries musimon]	Cellular Processes	Transport and catabolism	ko04142//Lysosome	K06501	-	-	GO:0010033//response to organic substance
MSTRG.812.3	-	ncbi_101102500	CD68	1	0	NC_040252.1	107431783	107443253	-	NC_040262.1	36110795	36113245	-	-	PREDICTED: macrosialin [Ovis aries musimon]	Cellular Processes	Transport and catabolism	ko04142//Lysosome	K06501	-	-	GO:0010033//response to organic substance
MSTRG.8143.2	-	ncbi_101102500	CD68	1	0	NC_040259.1	28297722	28312493	-	NC_040262.1	36110795	36113245	-	-	PREDICTED: macrosialin [Ovis aries musimon]	Cellular Processes	Transport and catabolism	ko04142//Lysosome	K06501	-	-	GO:0010033//response to organic substance
XR_003591589.1	ncbi_114118015	ncbi_101102500	CD68	1	0	NC_040265.1	58446953	58456601	+	NC_040262.1	36110795	36113245	-	--	PREDICTED: macrosialin [Ovis aries musimon]	Cellular Processes	Transport and catabolism	ko04142//Lysosome	K06501	-	-	GO:0010033//response to organic substance
XR_003585762.1	ncbi_114109073	ncbi_101102657	FADS6	0.963449	2.97e-05	NC_040269.1	61041963	61096278	+	NC_040262.1	6745811	6761140	-	--	PREDICTED: fatty acid desaturase 6 [Capra hircus]	-	-	-	-	GO:0031224//intrinsic component of membrane	GO:0003824//catalytic activity	GO:0032787//monocarboxylic acid metabolic process;GO:0044238//primary metabolic process
XR_003589694.1	ncbi_114115322	ncbi_101102657	FADS6	0.967579	1.96e-05	NC_040257.1	92088452	92104299	-	NC_040262.1	6745811	6761140	-	--	PREDICTED: fatty acid desaturase 6 [Capra hircus]	-	-	-	-	GO:0031224//intrinsic component of membrane	GO:0003824//catalytic activity	GO:0032787//monocarboxylic acid metabolic process;GO:0044238//primary metabolic process
MSTRG.14655.4	-	ncbi_101102692	LAMA1	0.987071	7.99e-07	NC_040270.1	7229794	7246379	+	NC_040274.1	45143582	45267801	-	-	PREDICTED: laminin subunit alpha-1 isoform X1 [Ovis aries]	Human Diseases;Environmental Information Processing;Human Diseases;Cellular Processes;Human Diseases;Human Diseases;Human Diseases;Environmental Information Processing;Human Diseases;Human Diseases;Human Diseases;Human Diseases	Cancers;Signal transduction;Infectious diseases;Cellular community - eukaryotes;Infectious diseases;Infectious diseases;Cancers;Signaling molecules and interaction;Cardiovascular diseases;Cardiovascular diseases;Cardiovascular diseases;Cardiovascular diseases	ko05200//Pathways in cancer;ko04151//PI3K-Akt signaling pathway;ko05165//Human papillomavirus infection;ko04510//Focal adhesion;ko05145//Toxoplasmosis;ko05146//Amoebiasis;ko05222//Small cell lung cancer;ko04512//ECM-receptor interaction;ko05414//Dilated cardiomyopathy (DCM);ko05412//Arrhythmogenic right ventricular cardiomyopathy (ARVC);ko05410//Hypertrophic cardiomyopathy (HCM);ko05416//Viral my…	K05637;K05637;K05637;K05637;K05637;K05637;K05637;K05637;K05637;K05637;K05637;K05637	GO:0030054//cell junction;GO:0043256//laminin complex	GO:0005198//structural molecule activity;GO:0005515//protein binding;GO:0046625//sphingolipid binding	GO:0007155//cell adhesion;GO:0007165//signal transduction;GO:0016477//cell migration;GO:0030030//cell projection organization;GO:0030859//polarized epithelial cell differentiation;GO:0048514//blood vessel morphogenesis;GO:0048754//branching morphogenesis of an epithelial tube;GO:2000026//regulation of multicellular organismal development
MSTRG.17579.1	-	ncbi_101102692	LAMA1	0.984121	1.64e-06	NC_040276.1	12829094	12857586	+	NC_040274.1	45143582	45267801	-	-	PREDICTED: laminin subunit alpha-1 isoform X1 [Ovis aries]	Human Diseases;Environmental Information Processing;Human Diseases;Cellular Processes;Human Diseases;Human Diseases;Human Diseases;Environmental Information Processing;Human Diseases;Human Diseases;Human Diseases;Human Diseases	Cancers;Signal transduction;Infectious diseases;Cellular community - eukaryotes;Infectious diseases;Infectious diseases;Cancers;Signaling molecules and interaction;Cardiovascular diseases;Cardiovascular diseases;Cardiovascular diseases;Cardiovascular diseases	ko05200//Pathways in cancer;ko04151//PI3K-Akt signaling pathway;ko05165//Human papillomavirus infection;ko04510//Focal adhesion;ko05145//Toxoplasmosis;ko05146//Amoebiasis;ko05222//Small cell lung cancer;ko04512//ECM-receptor interaction;ko05414//Dilated cardiomyopathy (DCM);ko05412//Arrhythmogenic right ventricular cardiomyopathy (ARVC);ko05410//Hypertrophic cardiomyopathy (HCM);ko05416//Viral my…	K05637;K05637;K05637;K05637;K05637;K05637;K05637;K05637;K05637;K05637;K05637;K05637	GO:0030054//cell junction;GO:0043256//laminin complex	GO:0005198//structural molecule activity;GO:0005515//protein binding;GO:0046625//sphingolipid binding	GO:0007155//cell adhesion;GO:0007165//signal transduction;GO:0016477//cell migration;GO:0030030//cell projection organization;GO:0030859//polarized epithelial cell differentiation;GO:0048514//blood vessel morphogenesis;GO:0048754//branching morphogenesis of an epithelial tube;GO:2000026//regulation of multicellular organismal development
MSTRG.10247.2	-	ncbi_101102872	MYOM2	0.950641	8.38e-05	NC_040262.1	48995607	48998479	+	NC_040277.1	1478080	1704982	+	-	PREDICTED: myomesin-2 [Capra hircus]	-	-	-	-	GO:0044449//contractile fiber part	-	GO:0003012//muscle system process
MSTRG.10364.2	-	ncbi_101102872	MYOM2	0.950641	8.38e-05	NC_040263.1	1219308	1225564	+	NC_040277.1	1478080	1704982	+	-	PREDICTED: myomesin-2 [Capra hircus]	-	-	-	-	GO:0044449//contractile fiber part	-	GO:0003012//muscle system process
MSTRG.14011.1	-	ncbi_101102872	MYOM2	0.950641	8.38e-05	NC_040268.1	80118959	80309198	+	NC_040277.1	1478080	1704982	+	-	PREDICTED: myomesin-2 [Capra hircus]	-	-	-	-	GO:0044449//contractile fiber part	-	GO:0003012//muscle system process
MSTRG.7396.1	-	ncbi_101102872	MYOM2	0.950641	8.38e-05	NC_040258.1	24182536	24183139	-	NC_040277.1	1478080	1704982	+	-	PREDICTED: myomesin-2 [Capra hircus]	-	-	-	-	GO:0044449//contractile fiber part	-	GO:0003012//muscle system process
MSTRG.812.3	-	ncbi_101102872	MYOM2	0.950641	8.38e-05	NC_040252.1	107431783	107443253	-	NC_040277.1	1478080	1704982	+	-	PREDICTED: myomesin-2 [Capra hircus]	-	-	-	-	GO:0044449//contractile fiber part	-	GO:0003012//muscle system process
MSTRG.8143.2	-	ncbi_101102872	MYOM2	0.950641	8.38e-05	NC_040259.1	28297722	28312493	-	NC_040277.1	1478080	1704982	+	-	PREDICTED: myomesin-2 [Capra hircus]	-	-	-	-	GO:0044449//contractile fiber part	-	GO:0003012//muscle system process
XR_001034284.3	ncbi_105606955	ncbi_101102872	MYOM2	0.956028	5.62e-05	NC_040253.1	255312267	255315051	-	NC_040277.1	1478080	1704982	+	--	PREDICTED: myomesin-2 [Capra hircus]	-	-	-	-	GO:0044449//contractile fiber part	-	GO:0003012//muscle system process
XR_003585575.1	ncbi_101105359	ncbi_101102872	MYOM2	0.952344	7.42e-05	NC_040268.1	75546886	75556604	+	NC_040277.1	1478080	1704982	+	--	PREDICTED: myomesin-2 [Capra hircus]	-	-	-	-	GO:0044449//contractile fiber part	-	GO:0003012//muscle system process
XR_003591589.1	ncbi_114118015	ncbi_101102872	MYOM2	0.950641	8.38e-05	NC_040265.1	58446953	58456601	+	NC_040277.1	1478080	1704982	+	--	PREDICTED: myomesin-2 [Capra hircus]	-	-	-	-	GO:0044449//contractile fiber part	-	GO:0003012//muscle system process
XR_003589345.1	ncbi_105610486	ncbi_101102984	RASSF6	0.950464	8.49e-05	NC_040256.1	10787322	10814790	-	NC_040257.1	98479495	98549817	-	--	PREDICTED: ras association domain-containing protein 6 isoform X7 [Ovis aries musimon]	Environmental Information Processing;Environmental Information Processing	Signal transduction;Signal transduction	ko04390//Hippo signaling pathway;ko04392//Hippo signaling pathway - multiple species	K09854;K09854	-	-	GO:0042981//regulation of apoptotic process
MSTRG.9293.1	-	ncbi_101103096	Ttll3	0.9748	8.16e-06	NC_040261.1	85040576	85048161	+	NC_040270.1	17886590	17909961	-	-	PREDICTED: LOW QUALITY PROTEIN: tubulin monoglycylase TTLL3-like isoform X11 [Ovis aries musimon]	-	-	-	-	GO:0005856//cytoskeleton;GO:0044441//ciliary part	GO:0070735//protein-glycine ligase activity	GO:0006464//cellular protein modification process;GO:0045010//actin nucleation
MSTRG.4797.6	-	ncbi_101103149	PTN	0.966021	2.3e-05	NC_040254.1	229550925	229559565	+	NC_040255.1	109811705	109920631	-	-	PREDICTED: pleiotrophin isoform X1 [Bos taurus]	-	-	-	-	GO:0043231//intracellular membrane-bounded organelle	GO:0005102//receptor binding;GO:0005539//glycosaminoglycan binding	GO:0007611//learning or memory;GO:0031214//biomineral tissue development;GO:0048522//positive regulation of cellular process
MSTRG.14006.3	-	ncbi_101103538	IL2RG	0.970333	1.44e-05	NC_040268.1	79907879	79908311	+	NC_040278.1	66569681	66573342	-	-	PREDICTED: cytokine receptor common subunit gamma [Capra hircus]	Human Diseases;Environmental Information Processing;Environmental Information Processing;Human Diseases;Cellular Processes;Environmental Information Processing;Human Diseases;Organismal Systems;Organismal Systems;Human Diseases;Human Diseases	Cancers;Signal transduction;Signaling molecules and interaction;Infectious diseases;Transport and catabolism;Signal transduction;Infectious diseases;Immune system;Immune system;Immune diseases;Immune diseases	ko05200//Pathways in cancer;ko04151//PI3K-Akt signaling pathway;ko04060//Cytokine-cytokine receptor interaction;ko05166//HTLV-I infection;ko04144//Endocytosis;ko04630//Jak-STAT signaling pathway;ko05162//Measles;ko04659//Th17 cell differentiation;ko04658//Th1 and Th2 cell differentiation;ko05321//Inflammatiory bowel disease (IBD);ko05340//Primary immunodeficiency	K05070;K05070;K05070;K05070;K05070;K05070;K05070;K05070;K05070;K05070;K05070	GO:0031224//intrinsic component of membrane	-	GO:0007166//cell surface receptor signaling pathway
MSTRG.14011.2	-	ncbi_101103538	IL2RG	0.98319	1.99e-06	NC_040268.1	80118959	80119480	+	NC_040278.1	66569681	66573342	-	-	PREDICTED: cytokine receptor common subunit gamma [Capra hircus]	Human Diseases;Environmental Information Processing;Environmental Information Processing;Human Diseases;Cellular Processes;Environmental Information Processing;Human Diseases;Organismal Systems;Organismal Systems;Human Diseases;Human Diseases	Cancers;Signal transduction;Signaling molecules and interaction;Infectious diseases;Transport and catabolism;Signal transduction;Infectious diseases;Immune system;Immune system;Immune diseases;Immune diseases	ko05200//Pathways in cancer;ko04151//PI3K-Akt signaling pathway;ko04060//Cytokine-cytokine receptor interaction;ko05166//HTLV-I infection;ko04144//Endocytosis;ko04630//Jak-STAT signaling pathway;ko05162//Measles;ko04659//Th17 cell differentiation;ko04658//Th1 and Th2 cell differentiation;ko05321//Inflammatiory bowel disease (IBD);ko05340//Primary immunodeficiency	K05070;K05070;K05070;K05070;K05070;K05070;K05070;K05070;K05070;K05070;K05070	GO:0031224//intrinsic component of membrane	-	GO:0007166//cell surface receptor signaling pathway
MSTRG.14015.1	-	ncbi_101103538	IL2RG	0.955524	5.85e-05	NC_040268.1	80291101	80291611	-	NC_040278.1	66569681	66573342	-	-	PREDICTED: cytokine receptor common subunit gamma [Capra hircus]	Human Diseases;Environmental Information Processing;Environmental Information Processing;Human Diseases;Cellular Processes;Environmental Information Processing;Human Diseases;Organismal Systems;Organismal Systems;Human Diseases;Human Diseases	Cancers;Signal transduction;Signaling molecules and interaction;Infectious diseases;Transport and catabolism;Signal transduction;Infectious diseases;Immune system;Immune system;Immune diseases;Immune diseases	ko05200//Pathways in cancer;ko04151//PI3K-Akt signaling pathway;ko04060//Cytokine-cytokine receptor interaction;ko05166//HTLV-I infection;ko04144//Endocytosis;ko04630//Jak-STAT signaling pathway;ko05162//Measles;ko04659//Th17 cell differentiation;ko04658//Th1 and Th2 cell differentiation;ko05321//Inflammatiory bowel disease (IBD);ko05340//Primary immunodeficiency	K05070;K05070;K05070;K05070;K05070;K05070;K05070;K05070;K05070;K05070;K05070	GO:0031224//intrinsic component of membrane	-	GO:0007166//cell surface receptor signaling pathway
MSTRG.14018.1	-	ncbi_101103538	IL2RG	0.98646	9.39e-07	NC_040268.1	80342734	80343244	+	NC_040278.1	66569681	66573342	-	-	PREDICTED: cytokine receptor common subunit gamma [Capra hircus]	Human Diseases;Environmental Information Processing;Environmental Information Processing;Human Diseases;Cellular Processes;Environmental Information Processing;Human Diseases;Organismal Systems;Organismal Systems;Human Diseases;Human Diseases	Cancers;Signal transduction;Signaling molecules and interaction;Infectious diseases;Transport and catabolism;Signal transduction;Infectious diseases;Immune system;Immune system;Immune diseases;Immune diseases	ko05200//Pathways in cancer;ko04151//PI3K-Akt signaling pathway;ko04060//Cytokine-cytokine receptor interaction;ko05166//HTLV-I infection;ko04144//Endocytosis;ko04630//Jak-STAT signaling pathway;ko05162//Measles;ko04659//Th17 cell differentiation;ko04658//Th1 and Th2 cell differentiation;ko05321//Inflammatiory bowel disease (IBD);ko05340//Primary immunodeficiency	K05070;K05070;K05070;K05070;K05070;K05070;K05070;K05070;K05070;K05070;K05070	GO:0031224//intrinsic component of membrane	-	GO:0007166//cell surface receptor signaling pathway
MSTRG.14612.2	-	ncbi_101103538	IL2RG	0.984725	1.43e-06	NC_040269.1	70744390	70744922	-	NC_040278.1	66569681	66573342	-	-	PREDICTED: cytokine receptor common subunit gamma [Capra hircus]	Human Diseases;Environmental Information Processing;Environmental Information Processing;Human Diseases;Cellular Processes;Environmental Information Processing;Human Diseases;Organismal Systems;Organismal Systems;Human Diseases;Human Diseases	Cancers;Signal transduction;Signaling molecules and interaction;Infectious diseases;Transport and catabolism;Signal transduction;Infectious diseases;Immune system;Immune system;Immune diseases;Immune diseases	ko05200//Pathways in cancer;ko04151//PI3K-Akt signaling pathway;ko04060//Cytokine-cytokine receptor interaction;ko05166//HTLV-I infection;ko04144//Endocytosis;ko04630//Jak-STAT signaling pathway;ko05162//Measles;ko04659//Th17 cell differentiation;ko04658//Th1 and Th2 cell differentiation;ko05321//Inflammatiory bowel disease (IBD);ko05340//Primary immunodeficiency	K05070;K05070;K05070;K05070;K05070;K05070;K05070;K05070;K05070;K05070;K05070	GO:0031224//intrinsic component of membrane	-	GO:0007166//cell surface receptor signaling pathway
MSTRG.2088.1	-	ncbi_101103733	SLCO5A1	0.988305	5.63e-07	NC_040253.1	43850145	44028113	-	NC_040260.1	50896736	51059425	-	-	PREDICTED: solute carrier organic anion transporter family member 5A1 isoform X1 [Capra hircus]	-	-	-	-	-	-	GO:0051234//establishment of localization
XR_003585762.1	ncbi_114109073	ncbi_101103733	SLCO5A1	0.957497	5e-05	NC_040269.1	61041963	61096278	+	NC_040260.1	50896736	51059425	-	--	PREDICTED: solute carrier organic anion transporter family member 5A1 isoform X1 [Capra hircus]	-	-	-	-	-	-	GO:0051234//establishment of localization
XR_003589694.1	ncbi_114115322	ncbi_101103733	SLCO5A1	0.971463	1.26e-05	NC_040257.1	92088452	92104299	-	NC_040260.1	50896736	51059425	-	--	PREDICTED: solute carrier organic anion transporter family member 5A1 isoform X1 [Capra hircus]	-	-	-	-	-	-	GO:0051234//establishment of localization
MSTRG.18797.1	-	ncbi_101104635	SLC38A2	0.997345	3.17e-09	NW_020997385.1	120	7163	+	NC_040253.1	156199460	156264471	+	-	PREDICTED: putative sodium-coupled neutral amino acid transporter 11 isoform X1 [Ovis aries]	-	-	-	-	-	-	-
XR_003591606.1	ncbi_114118036	ncbi_101104818	Gprasp2	0.950099	8.7e-05	NC_040265.1	63606542	63638267	+	NC_040278.1	142953438	142985205	+	--	PREDICTED: G-protein coupled receptor-associated sorting protein 2-like isoform X1 [Ovis aries musimon]	-	-	-	-	GO:0044424//intracellular part	-	-
MSTRG.14006.3	-	ncbi_101104866	HLA-A	0.955273	5.96e-05	NC_040268.1	79907879	79908311	+	NC_040271.1	29683795	29690036	+	-	PREDICTED: BOLA class I histocompatibility antigen, alpha chain BL3-7 isoform X2 [Capra hircus]	Human Diseases;Human Diseases;Cellular Processes;Human Diseases;Human Diseases;Human Diseases;Human Diseases;Human Diseases;Cellular Processes;Organismal Systems;Cellular Processes;Environmental Information Processing;Organismal Systems;Human Diseases;Human Diseases;Human Diseases;Human Diseases;Human Diseases	Infectious diseases;Infectious diseases;Transport and catabolism;Infectious diseases;Infectious diseases;Infectious diseases;Cancers;Infectious diseases;Transport and catabolism;Immune system;Cell growth and death;Signaling molecules and interaction;Immune system;Cardiovascular diseases;Immune diseases;Endocrine and metabolic diseases;Immune diseases;Immune diseases	ko05165//Human papillomavirus infection;ko05166//HTLV-I infection;ko04144//Endocytosis;ko05163//Human cytomegalovirus infection;ko05168//Herpes simplex infection;ko05169//Epstein-Barr virus infection;ko05203//Viral carcinogenesis;ko05167//Kaposi sarcoma-associated herpesvirus infection;ko04145//Phagosome;ko04650//Natural killer cell mediated cytotoxicity;ko04218//Cellular senescence;ko04514//Cell…	K06751;K06751;K06751;K06751;K06751;K06751;K06751;K06751;K06751;K06751;K06751;K06751;K06751;K06751;K06751;K06751;K06751;K06751	-	-	-
MSTRG.14011.2	-	ncbi_101104866	HLA-A	0.968942	1.69e-05	NC_040268.1	80118959	80119480	+	NC_040271.1	29683795	29690036	+	-	PREDICTED: BOLA class I histocompatibility antigen, alpha chain BL3-7 isoform X2 [Capra hircus]	Human Diseases;Human Diseases;Cellular Processes;Human Diseases;Human Diseases;Human Diseases;Human Diseases;Human Diseases;Cellular Processes;Organismal Systems;Cellular Processes;Environmental Information Processing;Organismal Systems;Human Diseases;Human Diseases;Human Diseases;Human Diseases;Human Diseases	Infectious diseases;Infectious diseases;Transport and catabolism;Infectious diseases;Infectious diseases;Infectious diseases;Cancers;Infectious diseases;Transport and catabolism;Immune system;Cell growth and death;Signaling molecules and interaction;Immune system;Cardiovascular diseases;Immune diseases;Endocrine and metabolic diseases;Immune diseases;Immune diseases	ko05165//Human papillomavirus infection;ko05166//HTLV-I infection;ko04144//Endocytosis;ko05163//Human cytomegalovirus infection;ko05168//Herpes simplex infection;ko05169//Epstein-Barr virus infection;ko05203//Viral carcinogenesis;ko05167//Kaposi sarcoma-associated herpesvirus infection;ko04145//Phagosome;ko04650//Natural killer cell mediated cytotoxicity;ko04218//Cellular senescence;ko04514//Cell…	K06751;K06751;K06751;K06751;K06751;K06751;K06751;K06751;K06751;K06751;K06751;K06751;K06751;K06751;K06751;K06751;K06751;K06751	-	-	-
MSTRG.14018.1	-	ncbi_101104866	HLA-A	0.983313	1.94e-06	NC_040268.1	80342734	80343244	+	NC_040271.1	29683795	29690036	+	-	PREDICTED: BOLA class I histocompatibility antigen, alpha chain BL3-7 isoform X2 [Capra hircus]	Human Diseases;Human Diseases;Cellular Processes;Human Diseases;Human Diseases;Human Diseases;Human Diseases;Human Diseases;Cellular Processes;Organismal Systems;Cellular Processes;Environmental Information Processing;Organismal Systems;Human Diseases;Human Diseases;Human Diseases;Human Diseases;Human Diseases	Infectious diseases;Infectious diseases;Transport and catabolism;Infectious diseases;Infectious diseases;Infectious diseases;Cancers;Infectious diseases;Transport and catabolism;Immune system;Cell growth and death;Signaling molecules and interaction;Immune system;Cardiovascular diseases;Immune diseases;Endocrine and metabolic diseases;Immune diseases;Immune diseases	ko05165//Human papillomavirus infection;ko05166//HTLV-I infection;ko04144//Endocytosis;ko05163//Human cytomegalovirus infection;ko05168//Herpes simplex infection;ko05169//Epstein-Barr virus infection;ko05203//Viral carcinogenesis;ko05167//Kaposi sarcoma-associated herpesvirus infection;ko04145//Phagosome;ko04650//Natural killer cell mediated cytotoxicity;ko04218//Cellular senescence;ko04514//Cell…	K06751;K06751;K06751;K06751;K06751;K06751;K06751;K06751;K06751;K06751;K06751;K06751;K06751;K06751;K06751;K06751;K06751;K06751	-	-	-
MSTRG.14612.2	-	ncbi_101104866	HLA-A	0.974291	8.75e-06	NC_040269.1	70744390	70744922	-	NC_040271.1	29683795	29690036	+	-	PREDICTED: BOLA class I histocompatibility antigen, alpha chain BL3-7 isoform X2 [Capra hircus]	Human Diseases;Human Diseases;Cellular Processes;Human Diseases;Human Diseases;Human Diseases;Human Diseases;Human Diseases;Cellular Processes;Organismal Systems;Cellular Processes;Environmental Information Processing;Organismal Systems;Human Diseases;Human Diseases;Human Diseases;Human Diseases;Human Diseases	Infectious diseases;Infectious diseases;Transport and catabolism;Infectious diseases;Infectious diseases;Infectious diseases;Cancers;Infectious diseases;Transport and catabolism;Immune system;Cell growth and death;Signaling molecules and interaction;Immune system;Cardiovascular diseases;Immune diseases;Endocrine and metabolic diseases;Immune diseases;Immune diseases	ko05165//Human papillomavirus infection;ko05166//HTLV-I infection;ko04144//Endocytosis;ko05163//Human cytomegalovirus infection;ko05168//Herpes simplex infection;ko05169//Epstein-Barr virus infection;ko05203//Viral carcinogenesis;ko05167//Kaposi sarcoma-associated herpesvirus infection;ko04145//Phagosome;ko04650//Natural killer cell mediated cytotoxicity;ko04218//Cellular senescence;ko04514//Cell…	K06751;K06751;K06751;K06751;K06751;K06751;K06751;K06751;K06751;K06751;K06751;K06751;K06751;K06751;K06751;K06751;K06751;K06751	-	-	-
XR_003586078.1	ncbi_114109401	ncbi_101105005	VNN1	0.950795	8.29e-05	NC_040270.1	16995404	17001680	+	NC_040259.1	64166791	64192867	-	--	PREDICTED: pantetheinase isoform X1 [Ovis aries musimon]	Metabolism	Metabolism of cofactors and vitamins	ko00770//Pantothenate and CoA biosynthesis	K08069	GO:0031224//intrinsic component of membrane;GO:0031988//membrane-bounded vesicle	GO:0016811//hydrolase activity, acting on carbon-nitrogen (but not peptide) bonds, in linear amides	GO:0006575//cellular modified amino acid metabolic process;GO:0006954//inflammatory response;GO:0033081//regulation of T cell differentiation in thymus;GO:1900408//negative regulation of cellular response to oxidative stress
MSTRG.14011.2	-	ncbi_101105518	CST7	0.962702	3.18e-05	NC_040268.1	80118959	80119480	+	NC_040264.1	44073281	44083120	+	-	PREDICTED: cystatin-F [Capra hircus]	-	-	-	-	-	GO:0004857//enzyme inhibitor activity	GO:0010466//negative regulation of peptidase activity
MSTRG.14018.1	-	ncbi_101105518	CST7	0.974658	8.32e-06	NC_040268.1	80342734	80343244	+	NC_040264.1	44073281	44083120	+	-	PREDICTED: cystatin-F [Capra hircus]	-	-	-	-	-	GO:0004857//enzyme inhibitor activity	GO:0010466//negative regulation of peptidase activity
MSTRG.14612.2	-	ncbi_101105518	CST7	0.963844	2.86e-05	NC_040269.1	70744390	70744922	-	NC_040264.1	44073281	44083120	+	-	PREDICTED: cystatin-F [Capra hircus]	-	-	-	-	-	GO:0004857//enzyme inhibitor activity	GO:0010466//negative regulation of peptidase activity
MSTRG.13054.1	-	ncbi_101105592	Jph2	0.963845	2.86e-05	NC_040266.1	56447590	56452487	-	NC_040264.1	75713111	75786805	-	-	PREDICTED: junctophilin-2 [Capra hircus]	-	-	-	-	GO:0005789//endoplasmic reticulum membrane;GO:0016528//sarcoplasm;GO:0031224//intrinsic component of membrane;GO:0031674//I band	GO:0005262//calcium channel activity;GO:1902936//phosphatidylinositol bisphosphate binding	GO:0016202//regulation of striated muscle tissue development;GO:0051480//regulation of cytosolic calcium ion concentration;GO:0060314//regulation of ryanodine-sensitive calcium-release channel activity
MSTRG.15421.6	-	ncbi_101105592	Jph2	0.963845	2.86e-05	NC_040271.1	29624750	29813504	+	NC_040264.1	75713111	75786805	-	-	PREDICTED: junctophilin-2 [Capra hircus]	-	-	-	-	GO:0005789//endoplasmic reticulum membrane;GO:0016528//sarcoplasm;GO:0031224//intrinsic component of membrane;GO:0031674//I band	GO:0005262//calcium channel activity;GO:1902936//phosphatidylinositol bisphosphate binding	GO:0016202//regulation of striated muscle tissue development;GO:0051480//regulation of cytosolic calcium ion concentration;GO:0060314//regulation of ryanodine-sensitive calcium-release channel activity
MSTRG.2088.1	-	ncbi_101105592	Jph2	0.977336	5.64e-06	NC_040253.1	43850145	44028113	-	NC_040264.1	75713111	75786805	-	-	PREDICTED: junctophilin-2 [Capra hircus]	-	-	-	-	GO:0005789//endoplasmic reticulum membrane;GO:0016528//sarcoplasm;GO:0031224//intrinsic component of membrane;GO:0031674//I band	GO:0005262//calcium channel activity;GO:1902936//phosphatidylinositol bisphosphate binding	GO:0016202//regulation of striated muscle tissue development;GO:0051480//regulation of cytosolic calcium ion concentration;GO:0060314//regulation of ryanodine-sensitive calcium-release channel activity
XR_003589694.1	ncbi_114115322	ncbi_101105592	Jph2	0.955317	5.94e-05	NC_040257.1	92088452	92104299	-	NC_040264.1	75713111	75786805	-	--	PREDICTED: junctophilin-2 [Capra hircus]	-	-	-	-	GO:0005789//endoplasmic reticulum membrane;GO:0016528//sarcoplasm;GO:0031224//intrinsic component of membrane;GO:0031674//I band	GO:0005262//calcium channel activity;GO:1902936//phosphatidylinositol bisphosphate binding	GO:0016202//regulation of striated muscle tissue development;GO:0051480//regulation of cytosolic calcium ion concentration;GO:0060314//regulation of ryanodine-sensitive calcium-release channel activity
MSTRG.10561.2	-	ncbi_101105609	HLA-A	0.955455	5.88e-05	NC_040263.1	45071501	45075254	-	NC_040271.1	28654038	28658280	-	-	PREDICTED: BOLA class I histocompatibility antigen, alpha chain BL3-7 isoform X4 [Ovis aries musimon]	Human Diseases;Human Diseases;Cellular Processes;Human Diseases;Human Diseases;Human Diseases;Human Diseases;Human Diseases;Cellular Processes;Organismal Systems;Cellular Processes;Environmental Information Processing;Organismal Systems;Human Diseases;Human Diseases;Human Diseases;Human Diseases;Human Diseases	Infectious diseases;Infectious diseases;Transport and catabolism;Infectious diseases;Infectious diseases;Infectious diseases;Cancers;Infectious diseases;Transport and catabolism;Immune system;Cell growth and death;Signaling molecules and interaction;Immune system;Cardiovascular diseases;Immune diseases;Endocrine and metabolic diseases;Immune diseases;Immune diseases	ko05165//Human papillomavirus infection;ko05166//HTLV-I infection;ko04144//Endocytosis;ko05163//Human cytomegalovirus infection;ko05168//Herpes simplex infection;ko05169//Epstein-Barr virus infection;ko05203//Viral carcinogenesis;ko05167//Kaposi sarcoma-associated herpesvirus infection;ko04145//Phagosome;ko04650//Natural killer cell mediated cytotoxicity;ko04218//Cellular senescence;ko04514//Cell…	K06751;K06751;K06751;K06751;K06751;K06751;K06751;K06751;K06751;K06751;K06751;K06751;K06751;K06751;K06751;K06751;K06751;K06751	-	-	-
MSTRG.12473.1	-	ncbi_101105609	HLA-A	0.959899	4.09e-05	NC_040265.1	62571719	62819457	+	NC_040271.1	28654038	28658280	-	-	PREDICTED: BOLA class I histocompatibility antigen, alpha chain BL3-7 isoform X4 [Ovis aries musimon]	Human Diseases;Human Diseases;Cellular Processes;Human Diseases;Human Diseases;Human Diseases;Human Diseases;Human Diseases;Cellular Processes;Organismal Systems;Cellular Processes;Environmental Information Processing;Organismal Systems;Human Diseases;Human Diseases;Human Diseases;Human Diseases;Human Diseases	Infectious diseases;Infectious diseases;Transport and catabolism;Infectious diseases;Infectious diseases;Infectious diseases;Cancers;Infectious diseases;Transport and catabolism;Immune system;Cell growth and death;Signaling molecules and interaction;Immune system;Cardiovascular diseases;Immune diseases;Endocrine and metabolic diseases;Immune diseases;Immune diseases	ko05165//Human papillomavirus infection;ko05166//HTLV-I infection;ko04144//Endocytosis;ko05163//Human cytomegalovirus infection;ko05168//Herpes simplex infection;ko05169//Epstein-Barr virus infection;ko05203//Viral carcinogenesis;ko05167//Kaposi sarcoma-associated herpesvirus infection;ko04145//Phagosome;ko04650//Natural killer cell mediated cytotoxicity;ko04218//Cellular senescence;ko04514//Cell…	K06751;K06751;K06751;K06751;K06751;K06751;K06751;K06751;K06751;K06751;K06751;K06751;K06751;K06751;K06751;K06751;K06751;K06751	-	-	-
MSTRG.12476.1	-	ncbi_101105609	HLA-A	0.955455	5.88e-05	NC_040265.1	62724546	63084324	-	NC_040271.1	28654038	28658280	-	-	PREDICTED: BOLA class I histocompatibility antigen, alpha chain BL3-7 isoform X4 [Ovis aries musimon]	Human Diseases;Human Diseases;Cellular Processes;Human Diseases;Human Diseases;Human Diseases;Human Diseases;Human Diseases;Cellular Processes;Organismal Systems;Cellular Processes;Environmental Information Processing;Organismal Systems;Human Diseases;Human Diseases;Human Diseases;Human Diseases;Human Diseases	Infectious diseases;Infectious diseases;Transport and catabolism;Infectious diseases;Infectious diseases;Infectious diseases;Cancers;Infectious diseases;Transport and catabolism;Immune system;Cell growth and death;Signaling molecules and interaction;Immune system;Cardiovascular diseases;Immune diseases;Endocrine and metabolic diseases;Immune diseases;Immune diseases	ko05165//Human papillomavirus infection;ko05166//HTLV-I infection;ko04144//Endocytosis;ko05163//Human cytomegalovirus infection;ko05168//Herpes simplex infection;ko05169//Epstein-Barr virus infection;ko05203//Viral carcinogenesis;ko05167//Kaposi sarcoma-associated herpesvirus infection;ko04145//Phagosome;ko04650//Natural killer cell mediated cytotoxicity;ko04218//Cellular senescence;ko04514//Cell…	K06751;K06751;K06751;K06751;K06751;K06751;K06751;K06751;K06751;K06751;K06751;K06751;K06751;K06751;K06751;K06751;K06751;K06751	-	-	-
MSTRG.8143.5	-	ncbi_101105609	HLA-A	0.955455	5.88e-05	NC_040259.1	28297821	28312481	-	NC_040271.1	28654038	28658280	-	-	PREDICTED: BOLA class I histocompatibility antigen, alpha chain BL3-7 isoform X4 [Ovis aries musimon]	Human Diseases;Human Diseases;Cellular Processes;Human Diseases;Human Diseases;Human Diseases;Human Diseases;Human Diseases;Cellular Processes;Organismal Systems;Cellular Processes;Environmental Information Processing;Organismal Systems;Human Diseases;Human Diseases;Human Diseases;Human Diseases;Human Diseases	Infectious diseases;Infectious diseases;Transport and catabolism;Infectious diseases;Infectious diseases;Infectious diseases;Cancers;Infectious diseases;Transport and catabolism;Immune system;Cell growth and death;Signaling molecules and interaction;Immune system;Cardiovascular diseases;Immune diseases;Endocrine and metabolic diseases;Immune diseases;Immune diseases	ko05165//Human papillomavirus infection;ko05166//HTLV-I infection;ko04144//Endocytosis;ko05163//Human cytomegalovirus infection;ko05168//Herpes simplex infection;ko05169//Epstein-Barr virus infection;ko05203//Viral carcinogenesis;ko05167//Kaposi sarcoma-associated herpesvirus infection;ko04145//Phagosome;ko04650//Natural killer cell mediated cytotoxicity;ko04218//Cellular senescence;ko04514//Cell…	K06751;K06751;K06751;K06751;K06751;K06751;K06751;K06751;K06751;K06751;K06751;K06751;K06751;K06751;K06751;K06751;K06751;K06751	-	-	-
XR_003590596.1	ncbi_114116810	ncbi_101105609	HLA-A	0.955455	5.88e-05	NC_040252.1	104959325	104962149	+	NC_040271.1	28654038	28658280	-	--	PREDICTED: BOLA class I histocompatibility antigen, alpha chain BL3-7 isoform X4 [Ovis aries musimon]	Human Diseases;Human Diseases;Cellular Processes;Human Diseases;Human Diseases;Human Diseases;Human Diseases;Human Diseases;Cellular Processes;Organismal Systems;Cellular Processes;Environmental Information Processing;Organismal Systems;Human Diseases;Human Diseases;Human Diseases;Human Diseases;Human Diseases	Infectious diseases;Infectious diseases;Transport and catabolism;Infectious diseases;Infectious diseases;Infectious diseases;Cancers;Infectious diseases;Transport and catabolism;Immune system;Cell growth and death;Signaling molecules and interaction;Immune system;Cardiovascular diseases;Immune diseases;Endocrine and metabolic diseases;Immune diseases;Immune diseases	ko05165//Human papillomavirus infection;ko05166//HTLV-I infection;ko04144//Endocytosis;ko05163//Human cytomegalovirus infection;ko05168//Herpes simplex infection;ko05169//Epstein-Barr virus infection;ko05203//Viral carcinogenesis;ko05167//Kaposi sarcoma-associated herpesvirus infection;ko04145//Phagosome;ko04650//Natural killer cell mediated cytotoxicity;ko04218//Cellular senescence;ko04514//Cell…	K06751;K06751;K06751;K06751;K06751;K06751;K06751;K06751;K06751;K06751;K06751;K06751;K06751;K06751;K06751;K06751;K06751;K06751	-	-	-
XR_003591606.1	ncbi_114118036	ncbi_101105609	HLA-A	0.99188	1.58e-07	NC_040265.1	63606542	63638267	+	NC_040271.1	28654038	28658280	-	--	PREDICTED: BOLA class I histocompatibility antigen, alpha chain BL3-7 isoform X4 [Ovis aries musimon]	Human Diseases;Human Diseases;Cellular Processes;Human Diseases;Human Diseases;Human Diseases;Human Diseases;Human Diseases;Cellular Processes;Organismal Systems;Cellular Processes;Environmental Information Processing;Organismal Systems;Human Diseases;Human Diseases;Human Diseases;Human Diseases;Human Diseases	Infectious diseases;Infectious diseases;Transport and catabolism;Infectious diseases;Infectious diseases;Infectious diseases;Cancers;Infectious diseases;Transport and catabolism;Immune system;Cell growth and death;Signaling molecules and interaction;Immune system;Cardiovascular diseases;Immune diseases;Endocrine and metabolic diseases;Immune diseases;Immune diseases	ko05165//Human papillomavirus infection;ko05166//HTLV-I infection;ko04144//Endocytosis;ko05163//Human cytomegalovirus infection;ko05168//Herpes simplex infection;ko05169//Epstein-Barr virus infection;ko05203//Viral carcinogenesis;ko05167//Kaposi sarcoma-associated herpesvirus infection;ko04145//Phagosome;ko04650//Natural killer cell mediated cytotoxicity;ko04218//Cellular senescence;ko04514//Cell…	K06751;K06751;K06751;K06751;K06751;K06751;K06751;K06751;K06751;K06751;K06751;K06751;K06751;K06751;K06751;K06751;K06751;K06751	-	-	-
MSTRG.10247.2	-	ncbi_101105810	GIMAP4	0.950349	8.55e-05	NC_040262.1	48995607	48998479	+	NC_040255.1	123108502	123115614	-	-	PREDICTED: GTPase IMAP family member 4-like isoform X1 [Ovis aries]	-	-	-	-	GO:0044444//cytoplasmic part	-	-
MSTRG.10364.2	-	ncbi_101105810	GIMAP4	0.950349	8.55e-05	NC_040263.1	1219308	1225564	+	NC_040255.1	123108502	123115614	-	-	PREDICTED: GTPase IMAP family member 4-like isoform X1 [Ovis aries]	-	-	-	-	GO:0044444//cytoplasmic part	-	-
MSTRG.14006.3	-	ncbi_101105810	GIMAP4	0.978057	5.04e-06	NC_040268.1	79907879	79908311	+	NC_040255.1	123108502	123115614	-	-	PREDICTED: GTPase IMAP family member 4-like isoform X1 [Ovis aries]	-	-	-	-	GO:0044444//cytoplasmic part	-	-
MSTRG.14007.1	-	ncbi_101105810	GIMAP4	0.953171	6.99e-05	NC_040268.1	79942651	80098996	+	NC_040255.1	123108502	123115614	-	-	PREDICTED: GTPase IMAP family member 4-like isoform X1 [Ovis aries]	-	-	-	-	GO:0044444//cytoplasmic part	-	-
MSTRG.14011.1	-	ncbi_101105810	GIMAP4	0.950349	8.55e-05	NC_040268.1	80118959	80309198	+	NC_040255.1	123108502	123115614	-	-	PREDICTED: GTPase IMAP family member 4-like isoform X1 [Ovis aries]	-	-	-	-	GO:0044444//cytoplasmic part	-	-
MSTRG.14011.2	-	ncbi_101105810	GIMAP4	0.984966	1.35e-06	NC_040268.1	80118959	80119480	+	NC_040255.1	123108502	123115614	-	-	PREDICTED: GTPase IMAP family member 4-like isoform X1 [Ovis aries]	-	-	-	-	GO:0044444//cytoplasmic part	-	-
MSTRG.14015.1	-	ncbi_101105810	GIMAP4	0.965071	2.53e-05	NC_040268.1	80291101	80291611	-	NC_040255.1	123108502	123115614	-	-	PREDICTED: GTPase IMAP family member 4-like isoform X1 [Ovis aries]	-	-	-	-	GO:0044444//cytoplasmic part	-	-
MSTRG.14018.1	-	ncbi_101105810	GIMAP4	0.987009	8.12e-07	NC_040268.1	80342734	80343244	+	NC_040255.1	123108502	123115614	-	-	PREDICTED: GTPase IMAP family member 4-like isoform X1 [Ovis aries]	-	-	-	-	GO:0044444//cytoplasmic part	-	-
MSTRG.14612.2	-	ncbi_101105810	GIMAP4	0.98933	4.09e-07	NC_040269.1	70744390	70744922	-	NC_040255.1	123108502	123115614	-	-	PREDICTED: GTPase IMAP family member 4-like isoform X1 [Ovis aries]	-	-	-	-	GO:0044444//cytoplasmic part	-	-
MSTRG.7396.1	-	ncbi_101105810	GIMAP4	0.950349	8.55e-05	NC_040258.1	24182536	24183139	-	NC_040255.1	123108502	123115614	-	-	PREDICTED: GTPase IMAP family member 4-like isoform X1 [Ovis aries]	-	-	-	-	GO:0044444//cytoplasmic part	-	-
MSTRG.812.3	-	ncbi_101105810	GIMAP4	0.950349	8.55e-05	NC_040252.1	107431783	107443253	-	NC_040255.1	123108502	123115614	-	-	PREDICTED: GTPase IMAP family member 4-like isoform X1 [Ovis aries]	-	-	-	-	GO:0044444//cytoplasmic part	-	-
MSTRG.8143.2	-	ncbi_101105810	GIMAP4	0.950349	8.55e-05	NC_040259.1	28297722	28312493	-	NC_040255.1	123108502	123115614	-	-	PREDICTED: GTPase IMAP family member 4-like isoform X1 [Ovis aries]	-	-	-	-	GO:0044444//cytoplasmic part	-	-
XR_003591589.1	ncbi_114118015	ncbi_101105810	GIMAP4	0.950349	8.55e-05	NC_040265.1	58446953	58456601	+	NC_040255.1	123108502	123115614	-	--	PREDICTED: GTPase IMAP family member 4-like isoform X1 [Ovis aries]	-	-	-	-	GO:0044444//cytoplasmic part	-	-
MSTRG.10247.2	-	ncbi_101105872	ITGAD	0.987105	7.92e-07	NC_040262.1	48995607	48998479	+	NC_040275.1	28221116	28247928	+	-	PREDICTED: integrin alpha-D isoform X2 [Ovis aries musimon]	Cellular Processes	Cell motility	ko04810//Regulation of actin cytoskeleton	K06594	GO:0005887//integral component of plasma membrane	-	GO:0007166//cell surface receptor signaling pathway;GO:0042098//T cell proliferation
MSTRG.10364.2	-	ncbi_101105872	ITGAD	0.987105	7.92e-07	NC_040263.1	1219308	1225564	+	NC_040275.1	28221116	28247928	+	-	PREDICTED: integrin alpha-D isoform X2 [Ovis aries musimon]	Cellular Processes	Cell motility	ko04810//Regulation of actin cytoskeleton	K06594	GO:0005887//integral component of plasma membrane	-	GO:0007166//cell surface receptor signaling pathway;GO:0042098//T cell proliferation
MSTRG.14006.3	-	ncbi_101105872	ITGAD	0.995469	2.05e-08	NC_040268.1	79907879	79908311	+	NC_040275.1	28221116	28247928	+	-	PREDICTED: integrin alpha-D isoform X2 [Ovis aries musimon]	Cellular Processes	Cell motility	ko04810//Regulation of actin cytoskeleton	K06594	GO:0005887//integral component of plasma membrane	-	GO:0007166//cell surface receptor signaling pathway;GO:0042098//T cell proliferation
MSTRG.14007.1	-	ncbi_101105872	ITGAD	0.98882	4.81e-07	NC_040268.1	79942651	80098996	+	NC_040275.1	28221116	28247928	+	-	PREDICTED: integrin alpha-D isoform X2 [Ovis aries musimon]	Cellular Processes	Cell motility	ko04810//Regulation of actin cytoskeleton	K06594	GO:0005887//integral component of plasma membrane	-	GO:0007166//cell surface receptor signaling pathway;GO:0042098//T cell proliferation
MSTRG.14011.1	-	ncbi_101105872	ITGAD	0.987105	7.92e-07	NC_040268.1	80118959	80309198	+	NC_040275.1	28221116	28247928	+	-	PREDICTED: integrin alpha-D isoform X2 [Ovis aries musimon]	Cellular Processes	Cell motility	ko04810//Regulation of actin cytoskeleton	K06594	GO:0005887//integral component of plasma membrane	-	GO:0007166//cell surface receptor signaling pathway;GO:0042098//T cell proliferation
MSTRG.14011.2	-	ncbi_101105872	ITGAD	0.995702	1.71e-08	NC_040268.1	80118959	80119480	+	NC_040275.1	28221116	28247928	+	-	PREDICTED: integrin alpha-D isoform X2 [Ovis aries musimon]	Cellular Processes	Cell motility	ko04810//Regulation of actin cytoskeleton	K06594	GO:0005887//integral component of plasma membrane	-	GO:0007166//cell surface receptor signaling pathway;GO:0042098//T cell proliferation
MSTRG.14015.1	-	ncbi_101105872	ITGAD	0.993856	5.95e-08	NC_040268.1	80291101	80291611	-	NC_040275.1	28221116	28247928	+	-	PREDICTED: integrin alpha-D isoform X2 [Ovis aries musimon]	Cellular Processes	Cell motility	ko04810//Regulation of actin cytoskeleton	K06594	GO:0005887//integral component of plasma membrane	-	GO:0007166//cell surface receptor signaling pathway;GO:0042098//T cell proliferation
MSTRG.14018.1	-	ncbi_101105872	ITGAD	0.977961	5.12e-06	NC_040268.1	80342734	80343244	+	NC_040275.1	28221116	28247928	+	-	PREDICTED: integrin alpha-D isoform X2 [Ovis aries musimon]	Cellular Processes	Cell motility	ko04810//Regulation of actin cytoskeleton	K06594	GO:0005887//integral component of plasma membrane	-	GO:0007166//cell surface receptor signaling pathway;GO:0042098//T cell proliferation
MSTRG.14612.2	-	ncbi_101105872	ITGAD	0.997444	2.77e-09	NC_040269.1	70744390	70744922	-	NC_040275.1	28221116	28247928	+	-	PREDICTED: integrin alpha-D isoform X2 [Ovis aries musimon]	Cellular Processes	Cell motility	ko04810//Regulation of actin cytoskeleton	K06594	GO:0005887//integral component of plasma membrane	-	GO:0007166//cell surface receptor signaling pathway;GO:0042098//T cell proliferation
MSTRG.7396.1	-	ncbi_101105872	ITGAD	0.987105	7.92e-07	NC_040258.1	24182536	24183139	-	NC_040275.1	28221116	28247928	+	-	PREDICTED: integrin alpha-D isoform X2 [Ovis aries musimon]	Cellular Processes	Cell motility	ko04810//Regulation of actin cytoskeleton	K06594	GO:0005887//integral component of plasma membrane	-	GO:0007166//cell surface receptor signaling pathway;GO:0042098//T cell proliferation
MSTRG.812.3	-	ncbi_101105872	ITGAD	0.987105	7.92e-07	NC_040252.1	107431783	107443253	-	NC_040275.1	28221116	28247928	+	-	PREDICTED: integrin alpha-D isoform X2 [Ovis aries musimon]	Cellular Processes	Cell motility	ko04810//Regulation of actin cytoskeleton	K06594	GO:0005887//integral component of plasma membrane	-	GO:0007166//cell surface receptor signaling pathway;GO:0042098//T cell proliferation
MSTRG.8143.2	-	ncbi_101105872	ITGAD	0.987105	7.92e-07	NC_040259.1	28297722	28312493	-	NC_040275.1	28221116	28247928	+	-	PREDICTED: integrin alpha-D isoform X2 [Ovis aries musimon]	Cellular Processes	Cell motility	ko04810//Regulation of actin cytoskeleton	K06594	GO:0005887//integral component of plasma membrane	-	GO:0007166//cell surface receptor signaling pathway;GO:0042098//T cell proliferation
XR_003591589.1	ncbi_114118015	ncbi_101105872	ITGAD	0.987105	7.92e-07	NC_040265.1	58446953	58456601	+	NC_040275.1	28221116	28247928	+	--	PREDICTED: integrin alpha-D isoform X2 [Ovis aries musimon]	Cellular Processes	Cell motility	ko04810//Regulation of actin cytoskeleton	K06594	GO:0005887//integral component of plasma membrane	-	GO:0007166//cell surface receptor signaling pathway;GO:0042098//T cell proliferation
XR_003587328.1	ncbi_114111250	ncbi_101105958	HMGN2	0.957824	4.87e-05	NC_040278.1	141181800	141186337	+	NC_040272.1	45109513	45110732	+	--	PREDICTED: non-histone chromosomal protein HMG-17 [Ovis aries]	-	-	-	-	GO:0043231//intracellular membrane-bounded organelle	GO:0003723//RNA binding;GO:0031490//chromatin DNA binding	-
XR_003586078.1	ncbi_114109401	ncbi_101106370	SRGAP3	0.953403	6.87e-05	NC_040270.1	16995404	17001680	+	NC_040270.1	18329878	18576314	+	--	PREDICTED: SLIT-ROBO Rho GTPase-activating protein 3 isoform X4 [Ovis aries musimon]	Organismal Systems	Development	ko04360//Axon guidance	K07526	-	-	-
XR_003586983.1	ncbi_105604888	ncbi_101106370	SRGAP3	0.963293	3.01e-05	NC_040276.1	895568	903274	+	NC_040270.1	18329878	18576314	+	--	PREDICTED: SLIT-ROBO Rho GTPase-activating protein 3 isoform X4 [Ovis aries musimon]	Organismal Systems	Development	ko04360//Axon guidance	K07526	-	-	-
MSTRG.10247.2	-	ncbi_101106374	HLA-A	0.991601	1.77e-07	NC_040262.1	48995607	48998479	+	NC_040271.1	30330144	30333918	-	-	PREDICTED: BOLA class I histocompatibility antigen, alpha chain BL3-7-like [Capra hircus]	Human Diseases;Human Diseases;Cellular Processes;Human Diseases;Human Diseases;Human Diseases;Human Diseases;Human Diseases;Cellular Processes;Organismal Systems;Cellular Processes;Environmental Information Processing;Organismal Systems;Human Diseases;Human Diseases;Human Diseases;Human Diseases;Human Diseases	Infectious diseases;Infectious diseases;Transport and catabolism;Infectious diseases;Infectious diseases;Infectious diseases;Cancers;Infectious diseases;Transport and catabolism;Immune system;Cell growth and death;Signaling molecules and interaction;Immune system;Cardiovascular diseases;Immune diseases;Endocrine and metabolic diseases;Immune diseases;Immune diseases	ko05165//Human papillomavirus infection;ko05166//HTLV-I infection;ko04144//Endocytosis;ko05163//Human cytomegalovirus infection;ko05168//Herpes simplex infection;ko05169//Epstein-Barr virus infection;ko05203//Viral carcinogenesis;ko05167//Kaposi sarcoma-associated herpesvirus infection;ko04145//Phagosome;ko04650//Natural killer cell mediated cytotoxicity;ko04218//Cellular senescence;ko04514//Cell…	K06751;K06751;K06751;K06751;K06751;K06751;K06751;K06751;K06751;K06751;K06751;K06751;K06751;K06751;K06751;K06751;K06751;K06751	-	-	-
MSTRG.10364.2	-	ncbi_101106374	HLA-A	0.991601	1.77e-07	NC_040263.1	1219308	1225564	+	NC_040271.1	30330144	30333918	-	-	PREDICTED: BOLA class I histocompatibility antigen, alpha chain BL3-7-like [Capra hircus]	Human Diseases;Human Diseases;Cellular Processes;Human Diseases;Human Diseases;Human Diseases;Human Diseases;Human Diseases;Cellular Processes;Organismal Systems;Cellular Processes;Environmental Information Processing;Organismal Systems;Human Diseases;Human Diseases;Human Diseases;Human Diseases;Human Diseases	Infectious diseases;Infectious diseases;Transport and catabolism;Infectious diseases;Infectious diseases;Infectious diseases;Cancers;Infectious diseases;Transport and catabolism;Immune system;Cell growth and death;Signaling molecules and interaction;Immune system;Cardiovascular diseases;Immune diseases;Endocrine and metabolic diseases;Immune diseases;Immune diseases	ko05165//Human papillomavirus infection;ko05166//HTLV-I infection;ko04144//Endocytosis;ko05163//Human cytomegalovirus infection;ko05168//Herpes simplex infection;ko05169//Epstein-Barr virus infection;ko05203//Viral carcinogenesis;ko05167//Kaposi sarcoma-associated herpesvirus infection;ko04145//Phagosome;ko04650//Natural killer cell mediated cytotoxicity;ko04218//Cellular senescence;ko04514//Cell…	K06751;K06751;K06751;K06751;K06751;K06751;K06751;K06751;K06751;K06751;K06751;K06751;K06751;K06751;K06751;K06751;K06751;K06751	-	-	-
MSTRG.14006.3	-	ncbi_101106374	HLA-A	0.983715	1.79e-06	NC_040268.1	79907879	79908311	+	NC_040271.1	30330144	30333918	-	-	PREDICTED: BOLA class I histocompatibility antigen, alpha chain BL3-7-like [Capra hircus]	Human Diseases;Human Diseases;Cellular Processes;Human Diseases;Human Diseases;Human Diseases;Human Diseases;Human Diseases;Cellular Processes;Organismal Systems;Cellular Processes;Environmental Information Processing;Organismal Systems;Human Diseases;Human Diseases;Human Diseases;Human Diseases;Human Diseases	Infectious diseases;Infectious diseases;Transport and catabolism;Infectious diseases;Infectious diseases;Infectious diseases;Cancers;Infectious diseases;Transport and catabolism;Immune system;Cell growth and death;Signaling molecules and interaction;Immune system;Cardiovascular diseases;Immune diseases;Endocrine and metabolic diseases;Immune diseases;Immune diseases	ko05165//Human papillomavirus infection;ko05166//HTLV-I infection;ko04144//Endocytosis;ko05163//Human cytomegalovirus infection;ko05168//Herpes simplex infection;ko05169//Epstein-Barr virus infection;ko05203//Viral carcinogenesis;ko05167//Kaposi sarcoma-associated herpesvirus infection;ko04145//Phagosome;ko04650//Natural killer cell mediated cytotoxicity;ko04218//Cellular senescence;ko04514//Cell…	K06751;K06751;K06751;K06751;K06751;K06751;K06751;K06751;K06751;K06751;K06751;K06751;K06751;K06751;K06751;K06751;K06751;K06751	-	-	-
MSTRG.14007.1	-	ncbi_101106374	HLA-A	0.991109	2.16e-07	NC_040268.1	79942651	80098996	+	NC_040271.1	30330144	30333918	-	-	PREDICTED: BOLA class I histocompatibility antigen, alpha chain BL3-7-like [Capra hircus]	Human Diseases;Human Diseases;Cellular Processes;Human Diseases;Human Diseases;Human Diseases;Human Diseases;Human Diseases;Cellular Processes;Organismal Systems;Cellular Processes;Environmental Information Processing;Organismal Systems;Human Diseases;Human Diseases;Human Diseases;Human Diseases;Human Diseases	Infectious diseases;Infectious diseases;Transport and catabolism;Infectious diseases;Infectious diseases;Infectious diseases;Cancers;Infectious diseases;Transport and catabolism;Immune system;Cell growth and death;Signaling molecules and interaction;Immune system;Cardiovascular diseases;Immune diseases;Endocrine and metabolic diseases;Immune diseases;Immune diseases	ko05165//Human papillomavirus infection;ko05166//HTLV-I infection;ko04144//Endocytosis;ko05163//Human cytomegalovirus infection;ko05168//Herpes simplex infection;ko05169//Epstein-Barr virus infection;ko05203//Viral carcinogenesis;ko05167//Kaposi sarcoma-associated herpesvirus infection;ko04145//Phagosome;ko04650//Natural killer cell mediated cytotoxicity;ko04218//Cellular senescence;ko04514//Cell…	K06751;K06751;K06751;K06751;K06751;K06751;K06751;K06751;K06751;K06751;K06751;K06751;K06751;K06751;K06751;K06751;K06751;K06751	-	-	-
MSTRG.14011.1	-	ncbi_101106374	HLA-A	0.991601	1.77e-07	NC_040268.1	80118959	80309198	+	NC_040271.1	30330144	30333918	-	-	PREDICTED: BOLA class I histocompatibility antigen, alpha chain BL3-7-like [Capra hircus]	Human Diseases;Human Diseases;Cellular Processes;Human Diseases;Human Diseases;Human Diseases;Human Diseases;Human Diseases;Cellular Processes;Organismal Systems;Cellular Processes;Environmental Information Processing;Organismal Systems;Human Diseases;Human Diseases;Human Diseases;Human Diseases;Human Diseases	Infectious diseases;Infectious diseases;Transport and catabolism;Infectious diseases;Infectious diseases;Infectious diseases;Cancers;Infectious diseases;Transport and catabolism;Immune system;Cell growth and death;Signaling molecules and interaction;Immune system;Cardiovascular diseases;Immune diseases;Endocrine and metabolic diseases;Immune diseases;Immune diseases	ko05165//Human papillomavirus infection;ko05166//HTLV-I infection;ko04144//Endocytosis;ko05163//Human cytomegalovirus infection;ko05168//Herpes simplex infection;ko05169//Epstein-Barr virus infection;ko05203//Viral carcinogenesis;ko05167//Kaposi sarcoma-associated herpesvirus infection;ko04145//Phagosome;ko04650//Natural killer cell mediated cytotoxicity;ko04218//Cellular senescence;ko04514//Cell…	K06751;K06751;K06751;K06751;K06751;K06751;K06751;K06751;K06751;K06751;K06751;K06751;K06751;K06751;K06751;K06751;K06751;K06751	-	-	-
MSTRG.14011.2	-	ncbi_101106374	HLA-A	0.975318	7.59e-06	NC_040268.1	80118959	80119480	+	NC_040271.1	30330144	30333918	-	-	PREDICTED: BOLA class I histocompatibility antigen, alpha chain BL3-7-like [Capra hircus]	Human Diseases;Human Diseases;Cellular Processes;Human Diseases;Human Diseases;Human Diseases;Human Diseases;Human Diseases;Cellular Processes;Organismal Systems;Cellular Processes;Environmental Information Processing;Organismal Systems;Human Diseases;Human Diseases;Human Diseases;Human Diseases;Human Diseases	Infectious diseases;Infectious diseases;Transport and catabolism;Infectious diseases;Infectious diseases;Infectious diseases;Cancers;Infectious diseases;Transport and catabolism;Immune system;Cell growth and death;Signaling molecules and interaction;Immune system;Cardiovascular diseases;Immune diseases;Endocrine and metabolic diseases;Immune diseases;Immune diseases	ko05165//Human papillomavirus infection;ko05166//HTLV-I infection;ko04144//Endocytosis;ko05163//Human cytomegalovirus infection;ko05168//Herpes simplex infection;ko05169//Epstein-Barr virus infection;ko05203//Viral carcinogenesis;ko05167//Kaposi sarcoma-associated herpesvirus infection;ko04145//Phagosome;ko04650//Natural killer cell mediated cytotoxicity;ko04218//Cellular senescence;ko04514//Cell…	K06751;K06751;K06751;K06751;K06751;K06751;K06751;K06751;K06751;K06751;K06751;K06751;K06751;K06751;K06751;K06751;K06751;K06751	-	-	-
MSTRG.14015.1	-	ncbi_101106374	HLA-A	0.990486	2.74e-07	NC_040268.1	80291101	80291611	-	NC_040271.1	30330144	30333918	-	-	PREDICTED: BOLA class I histocompatibility antigen, alpha chain BL3-7-like [Capra hircus]	Human Diseases;Human Diseases;Cellular Processes;Human Diseases;Human Diseases;Human Diseases;Human Diseases;Human Diseases;Cellular Processes;Organismal Systems;Cellular Processes;Environmental Information Processing;Organismal Systems;Human Diseases;Human Diseases;Human Diseases;Human Diseases;Human Diseases	Infectious diseases;Infectious diseases;Transport and catabolism;Infectious diseases;Infectious diseases;Infectious diseases;Cancers;Infectious diseases;Transport and catabolism;Immune system;Cell growth and death;Signaling molecules and interaction;Immune system;Cardiovascular diseases;Immune diseases;Endocrine and metabolic diseases;Immune diseases;Immune diseases	ko05165//Human papillomavirus infection;ko05166//HTLV-I infection;ko04144//Endocytosis;ko05163//Human cytomegalovirus infection;ko05168//Herpes simplex infection;ko05169//Epstein-Barr virus infection;ko05203//Viral carcinogenesis;ko05167//Kaposi sarcoma-associated herpesvirus infection;ko04145//Phagosome;ko04650//Natural killer cell mediated cytotoxicity;ko04218//Cellular senescence;ko04514//Cell…	K06751;K06751;K06751;K06751;K06751;K06751;K06751;K06751;K06751;K06751;K06751;K06751;K06751;K06751;K06751;K06751;K06751;K06751	-	-	-
MSTRG.14612.2	-	ncbi_101106374	HLA-A	0.970023	1.49e-05	NC_040269.1	70744390	70744922	-	NC_040271.1	30330144	30333918	-	-	PREDICTED: BOLA class I histocompatibility antigen, alpha chain BL3-7-like [Capra hircus]	Human Diseases;Human Diseases;Cellular Processes;Human Diseases;Human Diseases;Human Diseases;Human Diseases;Human Diseases;Cellular Processes;Organismal Systems;Cellular Processes;Environmental Information Processing;Organismal Systems;Human Diseases;Human Diseases;Human Diseases;Human Diseases;Human Diseases	Infectious diseases;Infectious diseases;Transport and catabolism;Infectious diseases;Infectious diseases;Infectious diseases;Cancers;Infectious diseases;Transport and catabolism;Immune system;Cell growth and death;Signaling molecules and interaction;Immune system;Cardiovascular diseases;Immune diseases;Endocrine and metabolic diseases;Immune diseases;Immune diseases	ko05165//Human papillomavirus infection;ko05166//HTLV-I infection;ko04144//Endocytosis;ko05163//Human cytomegalovirus infection;ko05168//Herpes simplex infection;ko05169//Epstein-Barr virus infection;ko05203//Viral carcinogenesis;ko05167//Kaposi sarcoma-associated herpesvirus infection;ko04145//Phagosome;ko04650//Natural killer cell mediated cytotoxicity;ko04218//Cellular senescence;ko04514//Cell…	K06751;K06751;K06751;K06751;K06751;K06751;K06751;K06751;K06751;K06751;K06751;K06751;K06751;K06751;K06751;K06751;K06751;K06751	-	-	-
MSTRG.7396.1	-	ncbi_101106374	HLA-A	0.991601	1.77e-07	NC_040258.1	24182536	24183139	-	NC_040271.1	30330144	30333918	-	-	PREDICTED: BOLA class I histocompatibility antigen, alpha chain BL3-7-like [Capra hircus]	Human Diseases;Human Diseases;Cellular Processes;Human Diseases;Human Diseases;Human Diseases;Human Diseases;Human Diseases;Cellular Processes;Organismal Systems;Cellular Processes;Environmental Information Processing;Organismal Systems;Human Diseases;Human Diseases;Human Diseases;Human Diseases;Human Diseases	Infectious diseases;Infectious diseases;Transport and catabolism;Infectious diseases;Infectious diseases;Infectious diseases;Cancers;Infectious diseases;Transport and catabolism;Immune system;Cell growth and death;Signaling molecules and interaction;Immune system;Cardiovascular diseases;Immune diseases;Endocrine and metabolic diseases;Immune diseases;Immune diseases	ko05165//Human papillomavirus infection;ko05166//HTLV-I infection;ko04144//Endocytosis;ko05163//Human cytomegalovirus infection;ko05168//Herpes simplex infection;ko05169//Epstein-Barr virus infection;ko05203//Viral carcinogenesis;ko05167//Kaposi sarcoma-associated herpesvirus infection;ko04145//Phagosome;ko04650//Natural killer cell mediated cytotoxicity;ko04218//Cellular senescence;ko04514//Cell…	K06751;K06751;K06751;K06751;K06751;K06751;K06751;K06751;K06751;K06751;K06751;K06751;K06751;K06751;K06751;K06751;K06751;K06751	-	-	-
MSTRG.812.3	-	ncbi_101106374	HLA-A	0.991601	1.77e-07	NC_040252.1	107431783	107443253	-	NC_040271.1	30330144	30333918	-	-	PREDICTED: BOLA class I histocompatibility antigen, alpha chain BL3-7-like [Capra hircus]	Human Diseases;Human Diseases;Cellular Processes;Human Diseases;Human Diseases;Human Diseases;Human Diseases;Human Diseases;Cellular Processes;Organismal Systems;Cellular Processes;Environmental Information Processing;Organismal Systems;Human Diseases;Human Diseases;Human Diseases;Human Diseases;Human Diseases	Infectious diseases;Infectious diseases;Transport and catabolism;Infectious diseases;Infectious diseases;Infectious diseases;Cancers;Infectious diseases;Transport and catabolism;Immune system;Cell growth and death;Signaling molecules and interaction;Immune system;Cardiovascular diseases;Immune diseases;Endocrine and metabolic diseases;Immune diseases;Immune diseases	ko05165//Human papillomavirus infection;ko05166//HTLV-I infection;ko04144//Endocytosis;ko05163//Human cytomegalovirus infection;ko05168//Herpes simplex infection;ko05169//Epstein-Barr virus infection;ko05203//Viral carcinogenesis;ko05167//Kaposi sarcoma-associated herpesvirus infection;ko04145//Phagosome;ko04650//Natural killer cell mediated cytotoxicity;ko04218//Cellular senescence;ko04514//Cell…	K06751;K06751;K06751;K06751;K06751;K06751;K06751;K06751;K06751;K06751;K06751;K06751;K06751;K06751;K06751;K06751;K06751;K06751	-	-	-
MSTRG.8143.2	-	ncbi_101106374	HLA-A	0.991601	1.77e-07	NC_040259.1	28297722	28312493	-	NC_040271.1	30330144	30333918	-	-	PREDICTED: BOLA class I histocompatibility antigen, alpha chain BL3-7-like [Capra hircus]	Human Diseases;Human Diseases;Cellular Processes;Human Diseases;Human Diseases;Human Diseases;Human Diseases;Human Diseases;Cellular Processes;Organismal Systems;Cellular Processes;Environmental Information Processing;Organismal Systems;Human Diseases;Human Diseases;Human Diseases;Human Diseases;Human Diseases	Infectious diseases;Infectious diseases;Transport and catabolism;Infectious diseases;Infectious diseases;Infectious diseases;Cancers;Infectious diseases;Transport and catabolism;Immune system;Cell growth and death;Signaling molecules and interaction;Immune system;Cardiovascular diseases;Immune diseases;Endocrine and metabolic diseases;Immune diseases;Immune diseases	ko05165//Human papillomavirus infection;ko05166//HTLV-I infection;ko04144//Endocytosis;ko05163//Human cytomegalovirus infection;ko05168//Herpes simplex infection;ko05169//Epstein-Barr virus infection;ko05203//Viral carcinogenesis;ko05167//Kaposi sarcoma-associated herpesvirus infection;ko04145//Phagosome;ko04650//Natural killer cell mediated cytotoxicity;ko04218//Cellular senescence;ko04514//Cell…	K06751;K06751;K06751;K06751;K06751;K06751;K06751;K06751;K06751;K06751;K06751;K06751;K06751;K06751;K06751;K06751;K06751;K06751	-	-	-
XR_003591589.1	ncbi_114118015	ncbi_101106374	HLA-A	0.991601	1.77e-07	NC_040265.1	58446953	58456601	+	NC_040271.1	30330144	30333918	-	--	PREDICTED: BOLA class I histocompatibility antigen, alpha chain BL3-7-like [Capra hircus]	Human Diseases;Human Diseases;Cellular Processes;Human Diseases;Human Diseases;Human Diseases;Human Diseases;Human Diseases;Cellular Processes;Organismal Systems;Cellular Processes;Environmental Information Processing;Organismal Systems;Human Diseases;Human Diseases;Human Diseases;Human Diseases;Human Diseases	Infectious diseases;Infectious diseases;Transport and catabolism;Infectious diseases;Infectious diseases;Infectious diseases;Cancers;Infectious diseases;Transport and catabolism;Immune system;Cell growth and death;Signaling molecules and interaction;Immune system;Cardiovascular diseases;Immune diseases;Endocrine and metabolic diseases;Immune diseases;Immune diseases	ko05165//Human papillomavirus infection;ko05166//HTLV-I infection;ko04144//Endocytosis;ko05163//Human cytomegalovirus infection;ko05168//Herpes simplex infection;ko05169//Epstein-Barr virus infection;ko05203//Viral carcinogenesis;ko05167//Kaposi sarcoma-associated herpesvirus infection;ko04145//Phagosome;ko04650//Natural killer cell mediated cytotoxicity;ko04218//Cellular senescence;ko04514//Cell…	K06751;K06751;K06751;K06751;K06751;K06751;K06751;K06751;K06751;K06751;K06751;K06751;K06751;K06751;K06751;K06751;K06751;K06751	-	-	-
MSTRG.12188.5	-	ncbi_101106409	Acnat2	0.954509	6.32e-05	NC_040265.1	53956016	53968086	-	NC_040253.1	22872987	22881018	+	-	PREDICTED: acyl-coenzyme A amino acid N-acyltransferase 2-like [Ovis aries]	Metabolism;Organismal Systems;Cellular Processes;Metabolism;Metabolism;Metabolism	Global and overview maps;Digestive system;Transport and catabolism;Lipid metabolism;Lipid metabolism;Metabolism of other amino acids	ko01100//Metabolic pathways;ko04976//Bile secretion;ko04146//Peroxisome;ko01040//Biosynthesis of unsaturated fatty acids;ko00120//Primary bile acid biosynthesis;ko00430//Taurine and hypotaurine metabolism	K00659;K00659;K00659;K00659;K00659;K00659	-	GO:0016788//hydrolase activity, acting on ester bonds	-
XR_003586444.1	ncbi_114110063	ncbi_101106409	Acnat2	0.97066	1.38e-05	NC_040272.1	42950169	42951223	-	NC_040253.1	22872987	22881018	+	--	PREDICTED: acyl-coenzyme A amino acid N-acyltransferase 2-like [Ovis aries]	Metabolism;Organismal Systems;Cellular Processes;Metabolism;Metabolism;Metabolism	Global and overview maps;Digestive system;Transport and catabolism;Lipid metabolism;Lipid metabolism;Metabolism of other amino acids	ko01100//Metabolic pathways;ko04976//Bile secretion;ko04146//Peroxisome;ko01040//Biosynthesis of unsaturated fatty acids;ko00120//Primary bile acid biosynthesis;ko00430//Taurine and hypotaurine metabolism	K00659;K00659;K00659;K00659;K00659;K00659	-	GO:0016788//hydrolase activity, acting on ester bonds	-
MSTRG.15421.13	-	ncbi_101106448	GAD2	0.967943	1.88e-05	NC_040271.1	29810886	29816920	+	NC_040264.1	27637018	27701760	+	-	PREDICTED: glutamate decarboxylase 2 [Ovis aries musimon]	Metabolism;Organismal Systems;Human Diseases;Metabolism;Metabolism;Metabolism;Metabolism	Global and overview maps;Nervous system;Endocrine and metabolic diseases;Metabolism of other amino acids;Amino acid metabolism;Carbohydrate metabolism;Metabolism of other amino acids	ko01100//Metabolic pathways;ko04727//GABAergic synapse;ko04940//Type I diabetes mellitus;ko00410//beta-Alanine metabolism;ko00250//Alanine, aspartate and glutamate metabolism;ko00650//Butanoate metabolism;ko00430//Taurine and hypotaurine metabolism	K01580;K01580;K01580;K01580;K01580;K01580;K01580	GO:0031090//organelle membrane;GO:0031982//vesicle;GO:0043005//neuron projection;GO:0043231//intracellular membrane-bounded organelle;GO:0044444//cytoplasmic part;GO:0097060//synaptic membrane	GO:0016831//carboxy-lyase activity;GO:0043168//anion binding	GO:0042133//neurotransmitter metabolic process;GO:0043436//oxoacid metabolic process
XR_003591606.1	ncbi_114118036	ncbi_101106448	GAD2	0.963212	3.03e-05	NC_040265.1	63606542	63638267	+	NC_040264.1	27637018	27701760	+	--	PREDICTED: glutamate decarboxylase 2 [Ovis aries musimon]	Metabolism;Organismal Systems;Human Diseases;Metabolism;Metabolism;Metabolism;Metabolism	Global and overview maps;Nervous system;Endocrine and metabolic diseases;Metabolism of other amino acids;Amino acid metabolism;Carbohydrate metabolism;Metabolism of other amino acids	ko01100//Metabolic pathways;ko04727//GABAergic synapse;ko04940//Type I diabetes mellitus;ko00410//beta-Alanine metabolism;ko00250//Alanine, aspartate and glutamate metabolism;ko00650//Butanoate metabolism;ko00430//Taurine and hypotaurine metabolism	K01580;K01580;K01580;K01580;K01580;K01580;K01580	GO:0031090//organelle membrane;GO:0031982//vesicle;GO:0043005//neuron projection;GO:0043231//intracellular membrane-bounded organelle;GO:0044444//cytoplasmic part;GO:0097060//synaptic membrane	GO:0016831//carboxy-lyase activity;GO:0043168//anion binding	GO:0042133//neurotransmitter metabolic process;GO:0043436//oxoacid metabolic process
MSTRG.14018.1	-	ncbi_101106498	ULBP1	0.955246	5.98e-05	NC_040268.1	80342734	80343244	+	NC_040259.1	37277661	37280941	-	-	PREDICTED: LOW QUALITY PROTEIN: NKG2D ligand 1-like [Ovis aries]	Organismal Systems	Immune system	ko04650//Natural killer cell mediated cytotoxicity	K07986	-	-	-
MSTRG.356.2	-	ncbi_101106498	ULBP1	0.965502	2.43e-05	NC_040252.1	36939503	36944827	-	NC_040259.1	37277661	37280941	-	-	PREDICTED: LOW QUALITY PROTEIN: NKG2D ligand 1-like [Ovis aries]	Organismal Systems	Immune system	ko04650//Natural killer cell mediated cytotoxicity	K07986	-	-	-
MSTRG.10247.2	-	ncbi_101106588	Adgre4	0.961256	3.63e-05	NC_040262.1	48995607	48998479	+	NC_040256.1	29119902	29163461	-	-	PREDICTED: adhesion G protein-coupled receptor E3-like isoform X1 [Ovis aries]	-	-	-	-	-	-	-
MSTRG.10364.2	-	ncbi_101106588	Adgre4	0.961256	3.63e-05	NC_040263.1	1219308	1225564	+	NC_040256.1	29119902	29163461	-	-	PREDICTED: adhesion G protein-coupled receptor E3-like isoform X1 [Ovis aries]	-	-	-	-	-	-	-
MSTRG.14006.3	-	ncbi_101106588	Adgre4	0.980885	3.12e-06	NC_040268.1	79907879	79908311	+	NC_040256.1	29119902	29163461	-	-	PREDICTED: adhesion G protein-coupled receptor E3-like isoform X1 [Ovis aries]	-	-	-	-	-	-	-
MSTRG.14007.1	-	ncbi_101106588	Adgre4	0.960731	3.8e-05	NC_040268.1	79942651	80098996	+	NC_040256.1	29119902	29163461	-	-	PREDICTED: adhesion G protein-coupled receptor E3-like isoform X1 [Ovis aries]	-	-	-	-	-	-	-
MSTRG.14011.1	-	ncbi_101106588	Adgre4	0.961256	3.63e-05	NC_040268.1	80118959	80309198	+	NC_040256.1	29119902	29163461	-	-	PREDICTED: adhesion G protein-coupled receptor E3-like isoform X1 [Ovis aries]	-	-	-	-	-	-	-
MSTRG.14011.2	-	ncbi_101106588	Adgre4	0.980154	3.56e-06	NC_040268.1	80118959	80119480	+	NC_040256.1	29119902	29163461	-	-	PREDICTED: adhesion G protein-coupled receptor E3-like isoform X1 [Ovis aries]	-	-	-	-	-	-	-
MSTRG.14015.1	-	ncbi_101106588	Adgre4	0.965258	2.49e-05	NC_040268.1	80291101	80291611	-	NC_040256.1	29119902	29163461	-	-	PREDICTED: adhesion G protein-coupled receptor E3-like isoform X1 [Ovis aries]	-	-	-	-	-	-	-
MSTRG.14612.2	-	ncbi_101106588	Adgre4	0.970191	1.46e-05	NC_040269.1	70744390	70744922	-	NC_040256.1	29119902	29163461	-	-	PREDICTED: adhesion G protein-coupled receptor E3-like isoform X1 [Ovis aries]	-	-	-	-	-	-	-
MSTRG.7396.1	-	ncbi_101106588	Adgre4	0.961256	3.63e-05	NC_040258.1	24182536	24183139	-	NC_040256.1	29119902	29163461	-	-	PREDICTED: adhesion G protein-coupled receptor E3-like isoform X1 [Ovis aries]	-	-	-	-	-	-	-
MSTRG.812.3	-	ncbi_101106588	Adgre4	0.961256	3.63e-05	NC_040252.1	107431783	107443253	-	NC_040256.1	29119902	29163461	-	-	PREDICTED: adhesion G protein-coupled receptor E3-like isoform X1 [Ovis aries]	-	-	-	-	-	-	-
MSTRG.8143.2	-	ncbi_101106588	Adgre4	0.961256	3.63e-05	NC_040259.1	28297722	28312493	-	NC_040256.1	29119902	29163461	-	-	PREDICTED: adhesion G protein-coupled receptor E3-like isoform X1 [Ovis aries]	-	-	-	-	-	-	-
XR_003591589.1	ncbi_114118015	ncbi_101106588	Adgre4	0.961256	3.63e-05	NC_040265.1	58446953	58456601	+	NC_040256.1	29119902	29163461	-	--	PREDICTED: adhesion G protein-coupled receptor E3-like isoform X1 [Ovis aries]	-	-	-	-	-	-	-
MSTRG.10247.2	-	ncbi_101106643	MKI67	0.975962	6.93e-06	NC_040262.1	48995607	48998479	+	NC_040273.1	51157024	51186314	-	-	PREDICTED: antigen KI-67 isoform X1 [Capra hircus]	-	-	-	-	GO:0005694//chromosome;GO:0043231//intracellular membrane-bounded organelle	GO:0003723//RNA binding;GO:0005515//protein binding	GO:0000280//nuclear division;GO:0044699//single-organism process
MSTRG.10364.2	-	ncbi_101106643	MKI67	0.975962	6.93e-06	NC_040263.1	1219308	1225564	+	NC_040273.1	51157024	51186314	-	-	PREDICTED: antigen KI-67 isoform X1 [Capra hircus]	-	-	-	-	GO:0005694//chromosome;GO:0043231//intracellular membrane-bounded organelle	GO:0003723//RNA binding;GO:0005515//protein binding	GO:0000280//nuclear division;GO:0044699//single-organism process
MSTRG.14006.3	-	ncbi_101106643	MKI67	0.987993	6.17e-07	NC_040268.1	79907879	79908311	+	NC_040273.1	51157024	51186314	-	-	PREDICTED: antigen KI-67 isoform X1 [Capra hircus]	-	-	-	-	GO:0005694//chromosome;GO:0043231//intracellular membrane-bounded organelle	GO:0003723//RNA binding;GO:0005515//protein binding	GO:0000280//nuclear division;GO:0044699//single-organism process
MSTRG.14007.1	-	ncbi_101106643	MKI67	0.978343	4.82e-06	NC_040268.1	79942651	80098996	+	NC_040273.1	51157024	51186314	-	-	PREDICTED: antigen KI-67 isoform X1 [Capra hircus]	-	-	-	-	GO:0005694//chromosome;GO:0043231//intracellular membrane-bounded organelle	GO:0003723//RNA binding;GO:0005515//protein binding	GO:0000280//nuclear division;GO:0044699//single-organism process
MSTRG.14011.1	-	ncbi_101106643	MKI67	0.975962	6.93e-06	NC_040268.1	80118959	80309198	+	NC_040273.1	51157024	51186314	-	-	PREDICTED: antigen KI-67 isoform X1 [Capra hircus]	-	-	-	-	GO:0005694//chromosome;GO:0043231//intracellular membrane-bounded organelle	GO:0003723//RNA binding;GO:0005515//protein binding	GO:0000280//nuclear division;GO:0044699//single-organism process
MSTRG.14011.2	-	ncbi_101106643	MKI67	0.988751	4.92e-07	NC_040268.1	80118959	80119480	+	NC_040273.1	51157024	51186314	-	-	PREDICTED: antigen KI-67 isoform X1 [Capra hircus]	-	-	-	-	GO:0005694//chromosome;GO:0043231//intracellular membrane-bounded organelle	GO:0003723//RNA binding;GO:0005515//protein binding	GO:0000280//nuclear division;GO:0044699//single-organism process
MSTRG.14015.1	-	ncbi_101106643	MKI67	0.984376	1.55e-06	NC_040268.1	80291101	80291611	-	NC_040273.1	51157024	51186314	-	-	PREDICTED: antigen KI-67 isoform X1 [Capra hircus]	-	-	-	-	GO:0005694//chromosome;GO:0043231//intracellular membrane-bounded organelle	GO:0003723//RNA binding;GO:0005515//protein binding	GO:0000280//nuclear division;GO:0044699//single-organism process
MSTRG.14018.1	-	ncbi_101106643	MKI67	0.980761	3.19e-06	NC_040268.1	80342734	80343244	+	NC_040273.1	51157024	51186314	-	-	PREDICTED: antigen KI-67 isoform X1 [Capra hircus]	-	-	-	-	GO:0005694//chromosome;GO:0043231//intracellular membrane-bounded organelle	GO:0003723//RNA binding;GO:0005515//protein binding	GO:0000280//nuclear division;GO:0044699//single-organism process
MSTRG.14612.2	-	ncbi_101106643	MKI67	0.993908	5.78e-08	NC_040269.1	70744390	70744922	-	NC_040273.1	51157024	51186314	-	-	PREDICTED: antigen KI-67 isoform X1 [Capra hircus]	-	-	-	-	GO:0005694//chromosome;GO:0043231//intracellular membrane-bounded organelle	GO:0003723//RNA binding;GO:0005515//protein binding	GO:0000280//nuclear division;GO:0044699//single-organism process
MSTRG.7396.1	-	ncbi_101106643	MKI67	0.975962	6.93e-06	NC_040258.1	24182536	24183139	-	NC_040273.1	51157024	51186314	-	-	PREDICTED: antigen KI-67 isoform X1 [Capra hircus]	-	-	-	-	GO:0005694//chromosome;GO:0043231//intracellular membrane-bounded organelle	GO:0003723//RNA binding;GO:0005515//protein binding	GO:0000280//nuclear division;GO:0044699//single-organism process
MSTRG.812.3	-	ncbi_101106643	MKI67	0.975962	6.93e-06	NC_040252.1	107431783	107443253	-	NC_040273.1	51157024	51186314	-	-	PREDICTED: antigen KI-67 isoform X1 [Capra hircus]	-	-	-	-	GO:0005694//chromosome;GO:0043231//intracellular membrane-bounded organelle	GO:0003723//RNA binding;GO:0005515//protein binding	GO:0000280//nuclear division;GO:0044699//single-organism process
MSTRG.8143.2	-	ncbi_101106643	MKI67	0.975962	6.93e-06	NC_040259.1	28297722	28312493	-	NC_040273.1	51157024	51186314	-	-	PREDICTED: antigen KI-67 isoform X1 [Capra hircus]	-	-	-	-	GO:0005694//chromosome;GO:0043231//intracellular membrane-bounded organelle	GO:0003723//RNA binding;GO:0005515//protein binding	GO:0000280//nuclear division;GO:0044699//single-organism process
XR_003591589.1	ncbi_114118015	ncbi_101106643	MKI67	0.975962	6.93e-06	NC_040265.1	58446953	58456601	+	NC_040273.1	51157024	51186314	-	--	PREDICTED: antigen KI-67 isoform X1 [Capra hircus]	-	-	-	-	GO:0005694//chromosome;GO:0043231//intracellular membrane-bounded organelle	GO:0003723//RNA binding;GO:0005515//protein binding	GO:0000280//nuclear division;GO:0044699//single-organism process
MSTRG.2088.1	-	ncbi_101107541	AKR1C1	0.961161	3.66e-05	NC_040253.1	43850145	44028113	-	NC_040264.1	44876677	44890454	+	-	PREDICTED: dihydrodiol dehydrogenase 3-like isoform X1 [Ovis aries]	-	-	-	-	-	-	GO:0044710//single-organism metabolic process
MSTRG.10561.2	-	ncbi_101107632	DUSP1	0.980136	3.57e-06	NC_040263.1	45071501	45075254	-	NC_040267.1	4820874	4823981	-	-	PREDICTED: dual specificity protein phosphatase 1 [Ovis aries musimon]	Environmental Information Processing;Human Diseases;Organismal Systems	Signal transduction;Cardiovascular diseases;Nervous system	ko04010//MAPK signaling pathway;ko05418//Fluid shear stress and atherosclerosis;ko04726//Serotonergic synapse	K21278;K21278;K21278	-	-	-
MSTRG.12473.1	-	ncbi_101107632	DUSP1	0.974485	8.52e-06	NC_040265.1	62571719	62819457	+	NC_040267.1	4820874	4823981	-	-	PREDICTED: dual specificity protein phosphatase 1 [Ovis aries musimon]	Environmental Information Processing;Human Diseases;Organismal Systems	Signal transduction;Cardiovascular diseases;Nervous system	ko04010//MAPK signaling pathway;ko05418//Fluid shear stress and atherosclerosis;ko04726//Serotonergic synapse	K21278;K21278;K21278	-	-	-
MSTRG.12476.1	-	ncbi_101107632	DUSP1	0.980136	3.57e-06	NC_040265.1	62724546	63084324	-	NC_040267.1	4820874	4823981	-	-	PREDICTED: dual specificity protein phosphatase 1 [Ovis aries musimon]	Environmental Information Processing;Human Diseases;Organismal Systems	Signal transduction;Cardiovascular diseases;Nervous system	ko04010//MAPK signaling pathway;ko05418//Fluid shear stress and atherosclerosis;ko04726//Serotonergic synapse	K21278;K21278;K21278	-	-	-
MSTRG.8143.5	-	ncbi_101107632	DUSP1	0.980136	3.57e-06	NC_040259.1	28297821	28312481	-	NC_040267.1	4820874	4823981	-	-	PREDICTED: dual specificity protein phosphatase 1 [Ovis aries musimon]	Environmental Information Processing;Human Diseases;Organismal Systems	Signal transduction;Cardiovascular diseases;Nervous system	ko04010//MAPK signaling pathway;ko05418//Fluid shear stress and atherosclerosis;ko04726//Serotonergic synapse	K21278;K21278;K21278	-	-	-
XR_003587479.1	ncbi_114111441	ncbi_101107632	DUSP1	0.963724	2.89e-05	NC_040278.1	108572894	108578757	-	NC_040267.1	4820874	4823981	-	--	PREDICTED: dual specificity protein phosphatase 1 [Ovis aries musimon]	Environmental Information Processing;Human Diseases;Organismal Systems	Signal transduction;Cardiovascular diseases;Nervous system	ko04010//MAPK signaling pathway;ko05418//Fluid shear stress and atherosclerosis;ko04726//Serotonergic synapse	K21278;K21278;K21278	-	-	-
XR_003590596.1	ncbi_114116810	ncbi_101107632	DUSP1	0.980136	3.57e-06	NC_040252.1	104959325	104962149	+	NC_040267.1	4820874	4823981	-	--	PREDICTED: dual specificity protein phosphatase 1 [Ovis aries musimon]	Environmental Information Processing;Human Diseases;Organismal Systems	Signal transduction;Cardiovascular diseases;Nervous system	ko04010//MAPK signaling pathway;ko05418//Fluid shear stress and atherosclerosis;ko04726//Serotonergic synapse	K21278;K21278;K21278	-	-	-
MSTRG.10247.2	-	ncbi_101107688	C1S	0.976905	6.03e-06	NC_040262.1	48995607	48998479	+	NC_040254.1	224176808	224188167	-	-	PREDICTED: complement C1s subcomponent [Ovis aries]	Human Diseases;Organismal Systems;Human Diseases;Human Diseases	Immune diseases;Immune system;Infectious diseases;Infectious diseases	ko05322//Systemic lupus erythematosus;ko04610//Complement and coagulation cascades;ko05150//Staphylococcus aureus infection;ko05133//Pertussis	K01331;K01331;K01331;K01331	GO:0031988//membrane-bounded vesicle;GO:0044421//extracellular region part	GO:0004175//endopeptidase activity;GO:0005515//protein binding;GO:0046872//metal ion binding	GO:0006952//defense response;GO:0006956//complement activation
MSTRG.10364.2	-	ncbi_101107688	C1S	0.976905	6.03e-06	NC_040263.1	1219308	1225564	+	NC_040254.1	224176808	224188167	-	-	PREDICTED: complement C1s subcomponent [Ovis aries]	Human Diseases;Organismal Systems;Human Diseases;Human Diseases	Immune diseases;Immune system;Infectious diseases;Infectious diseases	ko05322//Systemic lupus erythematosus;ko04610//Complement and coagulation cascades;ko05150//Staphylococcus aureus infection;ko05133//Pertussis	K01331;K01331;K01331;K01331	GO:0031988//membrane-bounded vesicle;GO:0044421//extracellular region part	GO:0004175//endopeptidase activity;GO:0005515//protein binding;GO:0046872//metal ion binding	GO:0006952//defense response;GO:0006956//complement activation
MSTRG.14006.3	-	ncbi_101107688	C1S	0.987587	6.93e-07	NC_040268.1	79907879	79908311	+	NC_040254.1	224176808	224188167	-	-	PREDICTED: complement C1s subcomponent [Ovis aries]	Human Diseases;Organismal Systems;Human Diseases;Human Diseases	Immune diseases;Immune system;Infectious diseases;Infectious diseases	ko05322//Systemic lupus erythematosus;ko04610//Complement and coagulation cascades;ko05150//Staphylococcus aureus infection;ko05133//Pertussis	K01331;K01331;K01331;K01331	GO:0031988//membrane-bounded vesicle;GO:0044421//extracellular region part	GO:0004175//endopeptidase activity;GO:0005515//protein binding;GO:0046872//metal ion binding	GO:0006952//defense response;GO:0006956//complement activation
MSTRG.14007.1	-	ncbi_101107688	C1S	0.97781	5.24e-06	NC_040268.1	79942651	80098996	+	NC_040254.1	224176808	224188167	-	-	PREDICTED: complement C1s subcomponent [Ovis aries]	Human Diseases;Organismal Systems;Human Diseases;Human Diseases	Immune diseases;Immune system;Infectious diseases;Infectious diseases	ko05322//Systemic lupus erythematosus;ko04610//Complement and coagulation cascades;ko05150//Staphylococcus aureus infection;ko05133//Pertussis	K01331;K01331;K01331;K01331	GO:0031988//membrane-bounded vesicle;GO:0044421//extracellular region part	GO:0004175//endopeptidase activity;GO:0005515//protein binding;GO:0046872//metal ion binding	GO:0006952//defense response;GO:0006956//complement activation
MSTRG.14011.1	-	ncbi_101107688	C1S	0.976905	6.03e-06	NC_040268.1	80118959	80309198	+	NC_040254.1	224176808	224188167	-	-	PREDICTED: complement C1s subcomponent [Ovis aries]	Human Diseases;Organismal Systems;Human Diseases;Human Diseases	Immune diseases;Immune system;Infectious diseases;Infectious diseases	ko05322//Systemic lupus erythematosus;ko04610//Complement and coagulation cascades;ko05150//Staphylococcus aureus infection;ko05133//Pertussis	K01331;K01331;K01331;K01331	GO:0031988//membrane-bounded vesicle;GO:0044421//extracellular region part	GO:0004175//endopeptidase activity;GO:0005515//protein binding;GO:0046872//metal ion binding	GO:0006952//defense response;GO:0006956//complement activation
MSTRG.14011.2	-	ncbi_101107688	C1S	0.991429	1.9e-07	NC_040268.1	80118959	80119480	+	NC_040254.1	224176808	224188167	-	-	PREDICTED: complement C1s subcomponent [Ovis aries]	Human Diseases;Organismal Systems;Human Diseases;Human Diseases	Immune diseases;Immune system;Infectious diseases;Infectious diseases	ko05322//Systemic lupus erythematosus;ko04610//Complement and coagulation cascades;ko05150//Staphylococcus aureus infection;ko05133//Pertussis	K01331;K01331;K01331;K01331	GO:0031988//membrane-bounded vesicle;GO:0044421//extracellular region part	GO:0004175//endopeptidase activity;GO:0005515//protein binding;GO:0046872//metal ion binding	GO:0006952//defense response;GO:0006956//complement activation
MSTRG.14015.1	-	ncbi_101107688	C1S	0.983228	1.98e-06	NC_040268.1	80291101	80291611	-	NC_040254.1	224176808	224188167	-	-	PREDICTED: complement C1s subcomponent [Ovis aries]	Human Diseases;Organismal Systems;Human Diseases;Human Diseases	Immune diseases;Immune system;Infectious diseases;Infectious diseases	ko05322//Systemic lupus erythematosus;ko04610//Complement and coagulation cascades;ko05150//Staphylococcus aureus infection;ko05133//Pertussis	K01331;K01331;K01331;K01331	GO:0031988//membrane-bounded vesicle;GO:0044421//extracellular region part	GO:0004175//endopeptidase activity;GO:0005515//protein binding;GO:0046872//metal ion binding	GO:0006952//defense response;GO:0006956//complement activation
MSTRG.14018.1	-	ncbi_101107688	C1S	0.965817	2.35e-05	NC_040268.1	80342734	80343244	+	NC_040254.1	224176808	224188167	-	-	PREDICTED: complement C1s subcomponent [Ovis aries]	Human Diseases;Organismal Systems;Human Diseases;Human Diseases	Immune diseases;Immune system;Infectious diseases;Infectious diseases	ko05322//Systemic lupus erythematosus;ko04610//Complement and coagulation cascades;ko05150//Staphylococcus aureus infection;ko05133//Pertussis	K01331;K01331;K01331;K01331	GO:0031988//membrane-bounded vesicle;GO:0044421//extracellular region part	GO:0004175//endopeptidase activity;GO:0005515//protein binding;GO:0046872//metal ion binding	GO:0006952//defense response;GO:0006956//complement activation
MSTRG.14612.2	-	ncbi_101107688	C1S	0.987482	7.14e-07	NC_040269.1	70744390	70744922	-	NC_040254.1	224176808	224188167	-	-	PREDICTED: complement C1s subcomponent [Ovis aries]	Human Diseases;Organismal Systems;Human Diseases;Human Diseases	Immune diseases;Immune system;Infectious diseases;Infectious diseases	ko05322//Systemic lupus erythematosus;ko04610//Complement and coagulation cascades;ko05150//Staphylococcus aureus infection;ko05133//Pertussis	K01331;K01331;K01331;K01331	GO:0031988//membrane-bounded vesicle;GO:0044421//extracellular region part	GO:0004175//endopeptidase activity;GO:0005515//protein binding;GO:0046872//metal ion binding	GO:0006952//defense response;GO:0006956//complement activation
MSTRG.7396.1	-	ncbi_101107688	C1S	0.976905	6.03e-06	NC_040258.1	24182536	24183139	-	NC_040254.1	224176808	224188167	-	-	PREDICTED: complement C1s subcomponent [Ovis aries]	Human Diseases;Organismal Systems;Human Diseases;Human Diseases	Immune diseases;Immune system;Infectious diseases;Infectious diseases	ko05322//Systemic lupus erythematosus;ko04610//Complement and coagulation cascades;ko05150//Staphylococcus aureus infection;ko05133//Pertussis	K01331;K01331;K01331;K01331	GO:0031988//membrane-bounded vesicle;GO:0044421//extracellular region part	GO:0004175//endopeptidase activity;GO:0005515//protein binding;GO:0046872//metal ion binding	GO:0006952//defense response;GO:0006956//complement activation
MSTRG.812.3	-	ncbi_101107688	C1S	0.976905	6.03e-06	NC_040252.1	107431783	107443253	-	NC_040254.1	224176808	224188167	-	-	PREDICTED: complement C1s subcomponent [Ovis aries]	Human Diseases;Organismal Systems;Human Diseases;Human Diseases	Immune diseases;Immune system;Infectious diseases;Infectious diseases	ko05322//Systemic lupus erythematosus;ko04610//Complement and coagulation cascades;ko05150//Staphylococcus aureus infection;ko05133//Pertussis	K01331;K01331;K01331;K01331	GO:0031988//membrane-bounded vesicle;GO:0044421//extracellular region part	GO:0004175//endopeptidase activity;GO:0005515//protein binding;GO:0046872//metal ion binding	GO:0006952//defense response;GO:0006956//complement activation
MSTRG.8143.2	-	ncbi_101107688	C1S	0.976905	6.03e-06	NC_040259.1	28297722	28312493	-	NC_040254.1	224176808	224188167	-	-	PREDICTED: complement C1s subcomponent [Ovis aries]	Human Diseases;Organismal Systems;Human Diseases;Human Diseases	Immune diseases;Immune system;Infectious diseases;Infectious diseases	ko05322//Systemic lupus erythematosus;ko04610//Complement and coagulation cascades;ko05150//Staphylococcus aureus infection;ko05133//Pertussis	K01331;K01331;K01331;K01331	GO:0031988//membrane-bounded vesicle;GO:0044421//extracellular region part	GO:0004175//endopeptidase activity;GO:0005515//protein binding;GO:0046872//metal ion binding	GO:0006952//defense response;GO:0006956//complement activation
XR_003591589.1	ncbi_114118015	ncbi_101107688	C1S	0.976905	6.03e-06	NC_040265.1	58446953	58456601	+	NC_040254.1	224176808	224188167	-	--	PREDICTED: complement C1s subcomponent [Ovis aries]	Human Diseases;Organismal Systems;Human Diseases;Human Diseases	Immune diseases;Immune system;Infectious diseases;Infectious diseases	ko05322//Systemic lupus erythematosus;ko04610//Complement and coagulation cascades;ko05150//Staphylococcus aureus infection;ko05133//Pertussis	K01331;K01331;K01331;K01331	GO:0031988//membrane-bounded vesicle;GO:0044421//extracellular region part	GO:0004175//endopeptidase activity;GO:0005515//protein binding;GO:0046872//metal ion binding	GO:0006952//defense response;GO:0006956//complement activation
MSTRG.10247.2	-	ncbi_101107727	POU2AF1	0.986536	9.2e-07	NC_040262.1	48995607	48998479	+	NC_040266.1	24151870	24177455	-	-	PREDICTED: POU domain class 2-associating factor 1 [Ovis aries musimon]	-	-	-	-	GO:0043231//intracellular membrane-bounded organelle	-	GO:0010468//regulation of gene expression;GO:0034645//cellular macromolecule biosynthetic process
MSTRG.10364.2	-	ncbi_101107727	POU2AF1	0.986536	9.2e-07	NC_040263.1	1219308	1225564	+	NC_040266.1	24151870	24177455	-	-	PREDICTED: POU domain class 2-associating factor 1 [Ovis aries musimon]	-	-	-	-	GO:0043231//intracellular membrane-bounded organelle	-	GO:0010468//regulation of gene expression;GO:0034645//cellular macromolecule biosynthetic process
MSTRG.14006.3	-	ncbi_101107727	POU2AF1	0.992419	1.24e-07	NC_040268.1	79907879	79908311	+	NC_040266.1	24151870	24177455	-	-	PREDICTED: POU domain class 2-associating factor 1 [Ovis aries musimon]	-	-	-	-	GO:0043231//intracellular membrane-bounded organelle	-	GO:0010468//regulation of gene expression;GO:0034645//cellular macromolecule biosynthetic process
MSTRG.14007.1	-	ncbi_101107727	POU2AF1	0.988203	5.8e-07	NC_040268.1	79942651	80098996	+	NC_040266.1	24151870	24177455	-	-	PREDICTED: POU domain class 2-associating factor 1 [Ovis aries musimon]	-	-	-	-	GO:0043231//intracellular membrane-bounded organelle	-	GO:0010468//regulation of gene expression;GO:0034645//cellular macromolecule biosynthetic process
MSTRG.14011.1	-	ncbi_101107727	POU2AF1	0.986536	9.2e-07	NC_040268.1	80118959	80309198	+	NC_040266.1	24151870	24177455	-	-	PREDICTED: POU domain class 2-associating factor 1 [Ovis aries musimon]	-	-	-	-	GO:0043231//intracellular membrane-bounded organelle	-	GO:0010468//regulation of gene expression;GO:0034645//cellular macromolecule biosynthetic process
MSTRG.14011.2	-	ncbi_101107727	POU2AF1	0.992286	1.32e-07	NC_040268.1	80118959	80119480	+	NC_040266.1	24151870	24177455	-	-	PREDICTED: POU domain class 2-associating factor 1 [Ovis aries musimon]	-	-	-	-	GO:0043231//intracellular membrane-bounded organelle	-	GO:0010468//regulation of gene expression;GO:0034645//cellular macromolecule biosynthetic process
MSTRG.14015.1	-	ncbi_101107727	POU2AF1	0.993033	9.23e-08	NC_040268.1	80291101	80291611	-	NC_040266.1	24151870	24177455	-	-	PREDICTED: POU domain class 2-associating factor 1 [Ovis aries musimon]	-	-	-	-	GO:0043231//intracellular membrane-bounded organelle	-	GO:0010468//regulation of gene expression;GO:0034645//cellular macromolecule biosynthetic process
MSTRG.14018.1	-	ncbi_101107727	POU2AF1	0.974059	9.03e-06	NC_040268.1	80342734	80343244	+	NC_040266.1	24151870	24177455	-	-	PREDICTED: POU domain class 2-associating factor 1 [Ovis aries musimon]	-	-	-	-	GO:0043231//intracellular membrane-bounded organelle	-	GO:0010468//regulation of gene expression;GO:0034645//cellular macromolecule biosynthetic process
MSTRG.14612.2	-	ncbi_101107727	POU2AF1	0.993967	5.58e-08	NC_040269.1	70744390	70744922	-	NC_040266.1	24151870	24177455	-	-	PREDICTED: POU domain class 2-associating factor 1 [Ovis aries musimon]	-	-	-	-	GO:0043231//intracellular membrane-bounded organelle	-	GO:0010468//regulation of gene expression;GO:0034645//cellular macromolecule biosynthetic process
MSTRG.7396.1	-	ncbi_101107727	POU2AF1	0.986536	9.2e-07	NC_040258.1	24182536	24183139	-	NC_040266.1	24151870	24177455	-	-	PREDICTED: POU domain class 2-associating factor 1 [Ovis aries musimon]	-	-	-	-	GO:0043231//intracellular membrane-bounded organelle	-	GO:0010468//regulation of gene expression;GO:0034645//cellular macromolecule biosynthetic process
MSTRG.812.3	-	ncbi_101107727	POU2AF1	0.986536	9.2e-07	NC_040252.1	107431783	107443253	-	NC_040266.1	24151870	24177455	-	-	PREDICTED: POU domain class 2-associating factor 1 [Ovis aries musimon]	-	-	-	-	GO:0043231//intracellular membrane-bounded organelle	-	GO:0010468//regulation of gene expression;GO:0034645//cellular macromolecule biosynthetic process
MSTRG.8143.2	-	ncbi_101107727	POU2AF1	0.986536	9.2e-07	NC_040259.1	28297722	28312493	-	NC_040266.1	24151870	24177455	-	-	PREDICTED: POU domain class 2-associating factor 1 [Ovis aries musimon]	-	-	-	-	GO:0043231//intracellular membrane-bounded organelle	-	GO:0010468//regulation of gene expression;GO:0034645//cellular macromolecule biosynthetic process
XR_003591589.1	ncbi_114118015	ncbi_101107727	POU2AF1	0.986536	9.2e-07	NC_040265.1	58446953	58456601	+	NC_040266.1	24151870	24177455	-	--	PREDICTED: POU domain class 2-associating factor 1 [Ovis aries musimon]	-	-	-	-	GO:0043231//intracellular membrane-bounded organelle	-	GO:0010468//regulation of gene expression;GO:0034645//cellular macromolecule biosynthetic process
MSTRG.10247.2	-	ncbi_101108034	GZMB	0.976983	5.96e-06	NC_040262.1	48995607	48998479	+	NC_040269.1	32854978	32858484	-	-	PREDICTED: granzyme B-like [Capra hircus]	Human Diseases;Organismal Systems;Cellular Processes;Human Diseases;Human Diseases;Human Diseases;Human Diseases	Cancers;Immune system;Cell growth and death;Immune diseases;Endocrine and metabolic diseases;Immune diseases;Immune diseases	ko05202//Transcriptional misregulation in cancers;ko04650//Natural killer cell mediated cytotoxicity;ko04210//Apoptosis;ko05320//Autoimmune thyroid disease;ko04940//Type I diabetes mellitus;ko05332//Graft-versus-host disease;ko05330//Allograft rejection	K01353;K01353;K01353;K01353;K01353;K01353;K01353	-	GO:0004175//endopeptidase activity	GO:0019538//protein metabolic process
MSTRG.10364.2	-	ncbi_101108034	GZMB	0.976983	5.96e-06	NC_040263.1	1219308	1225564	+	NC_040269.1	32854978	32858484	-	-	PREDICTED: granzyme B-like [Capra hircus]	Human Diseases;Organismal Systems;Cellular Processes;Human Diseases;Human Diseases;Human Diseases;Human Diseases	Cancers;Immune system;Cell growth and death;Immune diseases;Endocrine and metabolic diseases;Immune diseases;Immune diseases	ko05202//Transcriptional misregulation in cancers;ko04650//Natural killer cell mediated cytotoxicity;ko04210//Apoptosis;ko05320//Autoimmune thyroid disease;ko04940//Type I diabetes mellitus;ko05332//Graft-versus-host disease;ko05330//Allograft rejection	K01353;K01353;K01353;K01353;K01353;K01353;K01353	-	GO:0004175//endopeptidase activity	GO:0019538//protein metabolic process
MSTRG.14006.3	-	ncbi_101108034	GZMB	0.976261	6.63e-06	NC_040268.1	79907879	79908311	+	NC_040269.1	32854978	32858484	-	-	PREDICTED: granzyme B-like [Capra hircus]	Human Diseases;Organismal Systems;Cellular Processes;Human Diseases;Human Diseases;Human Diseases;Human Diseases	Cancers;Immune system;Cell growth and death;Immune diseases;Endocrine and metabolic diseases;Immune diseases;Immune diseases	ko05202//Transcriptional misregulation in cancers;ko04650//Natural killer cell mediated cytotoxicity;ko04210//Apoptosis;ko05320//Autoimmune thyroid disease;ko04940//Type I diabetes mellitus;ko05332//Graft-versus-host disease;ko05330//Allograft rejection	K01353;K01353;K01353;K01353;K01353;K01353;K01353	-	GO:0004175//endopeptidase activity	GO:0019538//protein metabolic process
MSTRG.14007.1	-	ncbi_101108034	GZMB	0.978559	4.65e-06	NC_040268.1	79942651	80098996	+	NC_040269.1	32854978	32858484	-	-	PREDICTED: granzyme B-like [Capra hircus]	Human Diseases;Organismal Systems;Cellular Processes;Human Diseases;Human Diseases;Human Diseases;Human Diseases	Cancers;Immune system;Cell growth and death;Immune diseases;Endocrine and metabolic diseases;Immune diseases;Immune diseases	ko05202//Transcriptional misregulation in cancers;ko04650//Natural killer cell mediated cytotoxicity;ko04210//Apoptosis;ko05320//Autoimmune thyroid disease;ko04940//Type I diabetes mellitus;ko05332//Graft-versus-host disease;ko05330//Allograft rejection	K01353;K01353;K01353;K01353;K01353;K01353;K01353	-	GO:0004175//endopeptidase activity	GO:0019538//protein metabolic process
MSTRG.14011.1	-	ncbi_101108034	GZMB	0.976983	5.96e-06	NC_040268.1	80118959	80309198	+	NC_040269.1	32854978	32858484	-	-	PREDICTED: granzyme B-like [Capra hircus]	Human Diseases;Organismal Systems;Cellular Processes;Human Diseases;Human Diseases;Human Diseases;Human Diseases	Cancers;Immune system;Cell growth and death;Immune diseases;Endocrine and metabolic diseases;Immune diseases;Immune diseases	ko05202//Transcriptional misregulation in cancers;ko04650//Natural killer cell mediated cytotoxicity;ko04210//Apoptosis;ko05320//Autoimmune thyroid disease;ko04940//Type I diabetes mellitus;ko05332//Graft-versus-host disease;ko05330//Allograft rejection	K01353;K01353;K01353;K01353;K01353;K01353;K01353	-	GO:0004175//endopeptidase activity	GO:0019538//protein metabolic process
MSTRG.14011.2	-	ncbi_101108034	GZMB	0.97442	8.6e-06	NC_040268.1	80118959	80119480	+	NC_040269.1	32854978	32858484	-	-	PREDICTED: granzyme B-like [Capra hircus]	Human Diseases;Organismal Systems;Cellular Processes;Human Diseases;Human Diseases;Human Diseases;Human Diseases	Cancers;Immune system;Cell growth and death;Immune diseases;Endocrine and metabolic diseases;Immune diseases;Immune diseases	ko05202//Transcriptional misregulation in cancers;ko04650//Natural killer cell mediated cytotoxicity;ko04210//Apoptosis;ko05320//Autoimmune thyroid disease;ko04940//Type I diabetes mellitus;ko05332//Graft-versus-host disease;ko05330//Allograft rejection	K01353;K01353;K01353;K01353;K01353;K01353;K01353	-	GO:0004175//endopeptidase activity	GO:0019538//protein metabolic process
MSTRG.14015.1	-	ncbi_101108034	GZMB	0.981416	2.83e-06	NC_040268.1	80291101	80291611	-	NC_040269.1	32854978	32858484	-	-	PREDICTED: granzyme B-like [Capra hircus]	Human Diseases;Organismal Systems;Cellular Processes;Human Diseases;Human Diseases;Human Diseases;Human Diseases	Cancers;Immune system;Cell growth and death;Immune diseases;Endocrine and metabolic diseases;Immune diseases;Immune diseases	ko05202//Transcriptional misregulation in cancers;ko04650//Natural killer cell mediated cytotoxicity;ko04210//Apoptosis;ko05320//Autoimmune thyroid disease;ko04940//Type I diabetes mellitus;ko05332//Graft-versus-host disease;ko05330//Allograft rejection	K01353;K01353;K01353;K01353;K01353;K01353;K01353	-	GO:0004175//endopeptidase activity	GO:0019538//protein metabolic process
MSTRG.14018.1	-	ncbi_101108034	GZMB	0.957638	4.94e-05	NC_040268.1	80342734	80343244	+	NC_040269.1	32854978	32858484	-	-	PREDICTED: granzyme B-like [Capra hircus]	Human Diseases;Organismal Systems;Cellular Processes;Human Diseases;Human Diseases;Human Diseases;Human Diseases	Cancers;Immune system;Cell growth and death;Immune diseases;Endocrine and metabolic diseases;Immune diseases;Immune diseases	ko05202//Transcriptional misregulation in cancers;ko04650//Natural killer cell mediated cytotoxicity;ko04210//Apoptosis;ko05320//Autoimmune thyroid disease;ko04940//Type I diabetes mellitus;ko05332//Graft-versus-host disease;ko05330//Allograft rejection	K01353;K01353;K01353;K01353;K01353;K01353;K01353	-	GO:0004175//endopeptidase activity	GO:0019538//protein metabolic process
MSTRG.14612.2	-	ncbi_101108034	GZMB	0.977146	5.81e-06	NC_040269.1	70744390	70744922	-	NC_040269.1	32854978	32858484	-	-	PREDICTED: granzyme B-like [Capra hircus]	Human Diseases;Organismal Systems;Cellular Processes;Human Diseases;Human Diseases;Human Diseases;Human Diseases	Cancers;Immune system;Cell growth and death;Immune diseases;Endocrine and metabolic diseases;Immune diseases;Immune diseases	ko05202//Transcriptional misregulation in cancers;ko04650//Natural killer cell mediated cytotoxicity;ko04210//Apoptosis;ko05320//Autoimmune thyroid disease;ko04940//Type I diabetes mellitus;ko05332//Graft-versus-host disease;ko05330//Allograft rejection	K01353;K01353;K01353;K01353;K01353;K01353;K01353	-	GO:0004175//endopeptidase activity	GO:0019538//protein metabolic process
MSTRG.7396.1	-	ncbi_101108034	GZMB	0.976983	5.96e-06	NC_040258.1	24182536	24183139	-	NC_040269.1	32854978	32858484	-	-	PREDICTED: granzyme B-like [Capra hircus]	Human Diseases;Organismal Systems;Cellular Processes;Human Diseases;Human Diseases;Human Diseases;Human Diseases	Cancers;Immune system;Cell growth and death;Immune diseases;Endocrine and metabolic diseases;Immune diseases;Immune diseases	ko05202//Transcriptional misregulation in cancers;ko04650//Natural killer cell mediated cytotoxicity;ko04210//Apoptosis;ko05320//Autoimmune thyroid disease;ko04940//Type I diabetes mellitus;ko05332//Graft-versus-host disease;ko05330//Allograft rejection	K01353;K01353;K01353;K01353;K01353;K01353;K01353	-	GO:0004175//endopeptidase activity	GO:0019538//protein metabolic process
MSTRG.812.3	-	ncbi_101108034	GZMB	0.976983	5.96e-06	NC_040252.1	107431783	107443253	-	NC_040269.1	32854978	32858484	-	-	PREDICTED: granzyme B-like [Capra hircus]	Human Diseases;Organismal Systems;Cellular Processes;Human Diseases;Human Diseases;Human Diseases;Human Diseases	Cancers;Immune system;Cell growth and death;Immune diseases;Endocrine and metabolic diseases;Immune diseases;Immune diseases	ko05202//Transcriptional misregulation in cancers;ko04650//Natural killer cell mediated cytotoxicity;ko04210//Apoptosis;ko05320//Autoimmune thyroid disease;ko04940//Type I diabetes mellitus;ko05332//Graft-versus-host disease;ko05330//Allograft rejection	K01353;K01353;K01353;K01353;K01353;K01353;K01353	-	GO:0004175//endopeptidase activity	GO:0019538//protein metabolic process
MSTRG.8143.2	-	ncbi_101108034	GZMB	0.976983	5.96e-06	NC_040259.1	28297722	28312493	-	NC_040269.1	32854978	32858484	-	-	PREDICTED: granzyme B-like [Capra hircus]	Human Diseases;Organismal Systems;Cellular Processes;Human Diseases;Human Diseases;Human Diseases;Human Diseases	Cancers;Immune system;Cell growth and death;Immune diseases;Endocrine and metabolic diseases;Immune diseases;Immune diseases	ko05202//Transcriptional misregulation in cancers;ko04650//Natural killer cell mediated cytotoxicity;ko04210//Apoptosis;ko05320//Autoimmune thyroid disease;ko04940//Type I diabetes mellitus;ko05332//Graft-versus-host disease;ko05330//Allograft rejection	K01353;K01353;K01353;K01353;K01353;K01353;K01353	-	GO:0004175//endopeptidase activity	GO:0019538//protein metabolic process
XR_003591589.1	ncbi_114118015	ncbi_101108034	GZMB	0.976983	5.96e-06	NC_040265.1	58446953	58456601	+	NC_040269.1	32854978	32858484	-	--	PREDICTED: granzyme B-like [Capra hircus]	Human Diseases;Organismal Systems;Cellular Processes;Human Diseases;Human Diseases;Human Diseases;Human Diseases	Cancers;Immune system;Cell growth and death;Immune diseases;Endocrine and metabolic diseases;Immune diseases;Immune diseases	ko05202//Transcriptional misregulation in cancers;ko04650//Natural killer cell mediated cytotoxicity;ko04210//Apoptosis;ko05320//Autoimmune thyroid disease;ko04940//Type I diabetes mellitus;ko05332//Graft-versus-host disease;ko05330//Allograft rejection	K01353;K01353;K01353;K01353;K01353;K01353;K01353	-	GO:0004175//endopeptidase activity	GO:0019538//protein metabolic process
MSTRG.10247.2	-	ncbi_101108300	ST6GAL2	0.981722	2.67e-06	NC_040262.1	48995607	48998479	+	NC_040254.1	65377537	65406296	-	-	PREDICTED: beta-galactoside alpha-2,6-sialyltransferase 2 isoform X2 [Ovis aries musimon]	Metabolism;Metabolism;Metabolism	Global and overview maps;Glycan biosynthesis and metabolism;Glycan biosynthesis and metabolism	ko01100//Metabolic pathways;ko00510//N-Glycan biosynthesis;ko00514//Other types of O-glycan biosynthesis	K00779;K00779;K00779	GO:0000139//Golgi membrane;GO:0031224//intrinsic component of membrane	GO:0008373//sialyltransferase activity	GO:0006464//cellular protein modification process;GO:0044723//single-organism carbohydrate metabolic process
MSTRG.10364.2	-	ncbi_101108300	ST6GAL2	0.981722	2.67e-06	NC_040263.1	1219308	1225564	+	NC_040254.1	65377537	65406296	-	-	PREDICTED: beta-galactoside alpha-2,6-sialyltransferase 2 isoform X2 [Ovis aries musimon]	Metabolism;Metabolism;Metabolism	Global and overview maps;Glycan biosynthesis and metabolism;Glycan biosynthesis and metabolism	ko01100//Metabolic pathways;ko00510//N-Glycan biosynthesis;ko00514//Other types of O-glycan biosynthesis	K00779;K00779;K00779	GO:0000139//Golgi membrane;GO:0031224//intrinsic component of membrane	GO:0008373//sialyltransferase activity	GO:0006464//cellular protein modification process;GO:0044723//single-organism carbohydrate metabolic process
MSTRG.10865.1	-	ncbi_101108300	ST6GAL2	0.951196	8.06e-05	NC_040263.1	77292127	77301412	+	NC_040254.1	65377537	65406296	-	-	PREDICTED: beta-galactoside alpha-2,6-sialyltransferase 2 isoform X2 [Ovis aries musimon]	Metabolism;Metabolism;Metabolism	Global and overview maps;Glycan biosynthesis and metabolism;Glycan biosynthesis and metabolism	ko01100//Metabolic pathways;ko00510//N-Glycan biosynthesis;ko00514//Other types of O-glycan biosynthesis	K00779;K00779;K00779	GO:0000139//Golgi membrane;GO:0031224//intrinsic component of membrane	GO:0008373//sialyltransferase activity	GO:0006464//cellular protein modification process;GO:0044723//single-organism carbohydrate metabolic process
MSTRG.14006.3	-	ncbi_101108300	ST6GAL2	0.973143	1.02e-05	NC_040268.1	79907879	79908311	+	NC_040254.1	65377537	65406296	-	-	PREDICTED: beta-galactoside alpha-2,6-sialyltransferase 2 isoform X2 [Ovis aries musimon]	Metabolism;Metabolism;Metabolism	Global and overview maps;Glycan biosynthesis and metabolism;Glycan biosynthesis and metabolism	ko01100//Metabolic pathways;ko00510//N-Glycan biosynthesis;ko00514//Other types of O-glycan biosynthesis	K00779;K00779;K00779	GO:0000139//Golgi membrane;GO:0031224//intrinsic component of membrane	GO:0008373//sialyltransferase activity	GO:0006464//cellular protein modification process;GO:0044723//single-organism carbohydrate metabolic process
MSTRG.14007.1	-	ncbi_101108300	ST6GAL2	0.981068	3.02e-06	NC_040268.1	79942651	80098996	+	NC_040254.1	65377537	65406296	-	-	PREDICTED: beta-galactoside alpha-2,6-sialyltransferase 2 isoform X2 [Ovis aries musimon]	Metabolism;Metabolism;Metabolism	Global and overview maps;Glycan biosynthesis and metabolism;Glycan biosynthesis and metabolism	ko01100//Metabolic pathways;ko00510//N-Glycan biosynthesis;ko00514//Other types of O-glycan biosynthesis	K00779;K00779;K00779	GO:0000139//Golgi membrane;GO:0031224//intrinsic component of membrane	GO:0008373//sialyltransferase activity	GO:0006464//cellular protein modification process;GO:0044723//single-organism carbohydrate metabolic process
MSTRG.14011.1	-	ncbi_101108300	ST6GAL2	0.981722	2.67e-06	NC_040268.1	80118959	80309198	+	NC_040254.1	65377537	65406296	-	-	PREDICTED: beta-galactoside alpha-2,6-sialyltransferase 2 isoform X2 [Ovis aries musimon]	Metabolism;Metabolism;Metabolism	Global and overview maps;Glycan biosynthesis and metabolism;Glycan biosynthesis and metabolism	ko01100//Metabolic pathways;ko00510//N-Glycan biosynthesis;ko00514//Other types of O-glycan biosynthesis	K00779;K00779;K00779	GO:0000139//Golgi membrane;GO:0031224//intrinsic component of membrane	GO:0008373//sialyltransferase activity	GO:0006464//cellular protein modification process;GO:0044723//single-organism carbohydrate metabolic process
MSTRG.14011.2	-	ncbi_101108300	ST6GAL2	0.961128	3.67e-05	NC_040268.1	80118959	80119480	+	NC_040254.1	65377537	65406296	-	-	PREDICTED: beta-galactoside alpha-2,6-sialyltransferase 2 isoform X2 [Ovis aries musimon]	Metabolism;Metabolism;Metabolism	Global and overview maps;Glycan biosynthesis and metabolism;Glycan biosynthesis and metabolism	ko01100//Metabolic pathways;ko00510//N-Glycan biosynthesis;ko00514//Other types of O-glycan biosynthesis	K00779;K00779;K00779	GO:0000139//Golgi membrane;GO:0031224//intrinsic component of membrane	GO:0008373//sialyltransferase activity	GO:0006464//cellular protein modification process;GO:0044723//single-organism carbohydrate metabolic process
MSTRG.14015.1	-	ncbi_101108300	ST6GAL2	0.978278	4.87e-06	NC_040268.1	80291101	80291611	-	NC_040254.1	65377537	65406296	-	-	PREDICTED: beta-galactoside alpha-2,6-sialyltransferase 2 isoform X2 [Ovis aries musimon]	Metabolism;Metabolism;Metabolism	Global and overview maps;Glycan biosynthesis and metabolism;Glycan biosynthesis and metabolism	ko01100//Metabolic pathways;ko00510//N-Glycan biosynthesis;ko00514//Other types of O-glycan biosynthesis	K00779;K00779;K00779	GO:0000139//Golgi membrane;GO:0031224//intrinsic component of membrane	GO:0008373//sialyltransferase activity	GO:0006464//cellular protein modification process;GO:0044723//single-organism carbohydrate metabolic process
MSTRG.14612.2	-	ncbi_101108300	ST6GAL2	0.956906	5.24e-05	NC_040269.1	70744390	70744922	-	NC_040254.1	65377537	65406296	-	-	PREDICTED: beta-galactoside alpha-2,6-sialyltransferase 2 isoform X2 [Ovis aries musimon]	Metabolism;Metabolism;Metabolism	Global and overview maps;Glycan biosynthesis and metabolism;Glycan biosynthesis and metabolism	ko01100//Metabolic pathways;ko00510//N-Glycan biosynthesis;ko00514//Other types of O-glycan biosynthesis	K00779;K00779;K00779	GO:0000139//Golgi membrane;GO:0031224//intrinsic component of membrane	GO:0008373//sialyltransferase activity	GO:0006464//cellular protein modification process;GO:0044723//single-organism carbohydrate metabolic process
MSTRG.14655.4	-	ncbi_101108300	ST6GAL2	0.967626	1.95e-05	NC_040270.1	7229794	7246379	+	NC_040254.1	65377537	65406296	-	-	PREDICTED: beta-galactoside alpha-2,6-sialyltransferase 2 isoform X2 [Ovis aries musimon]	Metabolism;Metabolism;Metabolism	Global and overview maps;Glycan biosynthesis and metabolism;Glycan biosynthesis and metabolism	ko01100//Metabolic pathways;ko00510//N-Glycan biosynthesis;ko00514//Other types of O-glycan biosynthesis	K00779;K00779;K00779	GO:0000139//Golgi membrane;GO:0031224//intrinsic component of membrane	GO:0008373//sialyltransferase activity	GO:0006464//cellular protein modification process;GO:0044723//single-organism carbohydrate metabolic process
MSTRG.7396.1	-	ncbi_101108300	ST6GAL2	0.981722	2.67e-06	NC_040258.1	24182536	24183139	-	NC_040254.1	65377537	65406296	-	-	PREDICTED: beta-galactoside alpha-2,6-sialyltransferase 2 isoform X2 [Ovis aries musimon]	Metabolism;Metabolism;Metabolism	Global and overview maps;Glycan biosynthesis and metabolism;Glycan biosynthesis and metabolism	ko01100//Metabolic pathways;ko00510//N-Glycan biosynthesis;ko00514//Other types of O-glycan biosynthesis	K00779;K00779;K00779	GO:0000139//Golgi membrane;GO:0031224//intrinsic component of membrane	GO:0008373//sialyltransferase activity	GO:0006464//cellular protein modification process;GO:0044723//single-organism carbohydrate metabolic process
MSTRG.812.3	-	ncbi_101108300	ST6GAL2	0.981722	2.67e-06	NC_040252.1	107431783	107443253	-	NC_040254.1	65377537	65406296	-	-	PREDICTED: beta-galactoside alpha-2,6-sialyltransferase 2 isoform X2 [Ovis aries musimon]	Metabolism;Metabolism;Metabolism	Global and overview maps;Glycan biosynthesis and metabolism;Glycan biosynthesis and metabolism	ko01100//Metabolic pathways;ko00510//N-Glycan biosynthesis;ko00514//Other types of O-glycan biosynthesis	K00779;K00779;K00779	GO:0000139//Golgi membrane;GO:0031224//intrinsic component of membrane	GO:0008373//sialyltransferase activity	GO:0006464//cellular protein modification process;GO:0044723//single-organism carbohydrate metabolic process
MSTRG.8143.2	-	ncbi_101108300	ST6GAL2	0.981722	2.67e-06	NC_040259.1	28297722	28312493	-	NC_040254.1	65377537	65406296	-	-	PREDICTED: beta-galactoside alpha-2,6-sialyltransferase 2 isoform X2 [Ovis aries musimon]	Metabolism;Metabolism;Metabolism	Global and overview maps;Glycan biosynthesis and metabolism;Glycan biosynthesis and metabolism	ko01100//Metabolic pathways;ko00510//N-Glycan biosynthesis;ko00514//Other types of O-glycan biosynthesis	K00779;K00779;K00779	GO:0000139//Golgi membrane;GO:0031224//intrinsic component of membrane	GO:0008373//sialyltransferase activity	GO:0006464//cellular protein modification process;GO:0044723//single-organism carbohydrate metabolic process
XR_003591589.1	ncbi_114118015	ncbi_101108300	ST6GAL2	0.981722	2.67e-06	NC_040265.1	58446953	58456601	+	NC_040254.1	65377537	65406296	-	--	PREDICTED: beta-galactoside alpha-2,6-sialyltransferase 2 isoform X2 [Ovis aries musimon]	Metabolism;Metabolism;Metabolism	Global and overview maps;Glycan biosynthesis and metabolism;Glycan biosynthesis and metabolism	ko01100//Metabolic pathways;ko00510//N-Glycan biosynthesis;ko00514//Other types of O-glycan biosynthesis	K00779;K00779;K00779	GO:0000139//Golgi membrane;GO:0031224//intrinsic component of membrane	GO:0008373//sialyltransferase activity	GO:0006464//cellular protein modification process;GO:0044723//single-organism carbohydrate metabolic process
MSTRG.10247.2	-	ncbi_101108376	KRT78	1	0	NC_040262.1	48995607	48998479	+	NC_040254.1	143096007	143104092	+	-	PREDICTED: keratin, type II cytoskeletal 78 isoform X2 [Ovis aries musimon]	-	-	-	-	GO:0005882//intermediate filament;GO:0031988//membrane-bounded vesicle;GO:0044421//extracellular region part	-	-
MSTRG.10364.2	-	ncbi_101108376	KRT78	1	0	NC_040263.1	1219308	1225564	+	NC_040254.1	143096007	143104092	+	-	PREDICTED: keratin, type II cytoskeletal 78 isoform X2 [Ovis aries musimon]	-	-	-	-	GO:0005882//intermediate filament;GO:0031988//membrane-bounded vesicle;GO:0044421//extracellular region part	-	-
MSTRG.14006.3	-	ncbi_101108376	KRT78	0.991079	2.19e-07	NC_040268.1	79907879	79908311	+	NC_040254.1	143096007	143104092	+	-	PREDICTED: keratin, type II cytoskeletal 78 isoform X2 [Ovis aries musimon]	-	-	-	-	GO:0005882//intermediate filament;GO:0031988//membrane-bounded vesicle;GO:0044421//extracellular region part	-	-
MSTRG.14007.1	-	ncbi_101108376	KRT78	0.999921	1.42e-14	NC_040268.1	79942651	80098996	+	NC_040254.1	143096007	143104092	+	-	PREDICTED: keratin, type II cytoskeletal 78 isoform X2 [Ovis aries musimon]	-	-	-	-	GO:0005882//intermediate filament;GO:0031988//membrane-bounded vesicle;GO:0044421//extracellular region part	-	-
MSTRG.14011.1	-	ncbi_101108376	KRT78	1	0	NC_040268.1	80118959	80309198	+	NC_040254.1	143096007	143104092	+	-	PREDICTED: keratin, type II cytoskeletal 78 isoform X2 [Ovis aries musimon]	-	-	-	-	GO:0005882//intermediate filament;GO:0031988//membrane-bounded vesicle;GO:0044421//extracellular region part	-	-
MSTRG.14011.2	-	ncbi_101108376	KRT78	0.981264	2.91e-06	NC_040268.1	80118959	80119480	+	NC_040254.1	143096007	143104092	+	-	PREDICTED: keratin, type II cytoskeletal 78 isoform X2 [Ovis aries musimon]	-	-	-	-	GO:0005882//intermediate filament;GO:0031988//membrane-bounded vesicle;GO:0044421//extracellular region part	-	-
MSTRG.14015.1	-	ncbi_101108376	KRT78	0.998579	3.55e-10	NC_040268.1	80291101	80291611	-	NC_040254.1	143096007	143104092	+	-	PREDICTED: keratin, type II cytoskeletal 78 isoform X2 [Ovis aries musimon]	-	-	-	-	GO:0005882//intermediate filament;GO:0031988//membrane-bounded vesicle;GO:0044421//extracellular region part	-	-
MSTRG.14612.2	-	ncbi_101108376	KRT78	0.978056	5.04e-06	NC_040269.1	70744390	70744922	-	NC_040254.1	143096007	143104092	+	-	PREDICTED: keratin, type II cytoskeletal 78 isoform X2 [Ovis aries musimon]	-	-	-	-	GO:0005882//intermediate filament;GO:0031988//membrane-bounded vesicle;GO:0044421//extracellular region part	-	-
MSTRG.7396.1	-	ncbi_101108376	KRT78	1	0	NC_040258.1	24182536	24183139	-	NC_040254.1	143096007	143104092	+	-	PREDICTED: keratin, type II cytoskeletal 78 isoform X2 [Ovis aries musimon]	-	-	-	-	GO:0005882//intermediate filament;GO:0031988//membrane-bounded vesicle;GO:0044421//extracellular region part	-	-
MSTRG.812.3	-	ncbi_101108376	KRT78	1	0	NC_040252.1	107431783	107443253	-	NC_040254.1	143096007	143104092	+	-	PREDICTED: keratin, type II cytoskeletal 78 isoform X2 [Ovis aries musimon]	-	-	-	-	GO:0005882//intermediate filament;GO:0031988//membrane-bounded vesicle;GO:0044421//extracellular region part	-	-
MSTRG.8143.2	-	ncbi_101108376	KRT78	1	0	NC_040259.1	28297722	28312493	-	NC_040254.1	143096007	143104092	+	-	PREDICTED: keratin, type II cytoskeletal 78 isoform X2 [Ovis aries musimon]	-	-	-	-	GO:0005882//intermediate filament;GO:0031988//membrane-bounded vesicle;GO:0044421//extracellular region part	-	-
XR_003591589.1	ncbi_114118015	ncbi_101108376	KRT78	1	0	NC_040265.1	58446953	58456601	+	NC_040254.1	143096007	143104092	+	--	PREDICTED: keratin, type II cytoskeletal 78 isoform X2 [Ovis aries musimon]	-	-	-	-	GO:0005882//intermediate filament;GO:0031988//membrane-bounded vesicle;GO:0044421//extracellular region part	-	-
MSTRG.14006.3	-	ncbi_101108489	CXCL9	0.959788	4.13e-05	NC_040268.1	79907879	79908311	+	NC_040257.1	100732271	100739363	-	-	PREDICTED: C-X-C motif chemokine 9 isoform X1 [Ovis aries]	Environmental Information Processing;Organismal Systems;Organismal Systems	Signaling molecules and interaction;Immune system;Immune system	ko04060//Cytokine-cytokine receptor interaction;ko04062//Chemokine signaling pathway;ko04620//Toll-like receptor signaling pathway	K05416;K05416;K05416	-	-	-
MSTRG.14011.2	-	ncbi_101108489	CXCL9	0.973895	9.23e-06	NC_040268.1	80118959	80119480	+	NC_040257.1	100732271	100739363	-	-	PREDICTED: C-X-C motif chemokine 9 isoform X1 [Ovis aries]	Environmental Information Processing;Organismal Systems;Organismal Systems	Signaling molecules and interaction;Immune system;Immune system	ko04060//Cytokine-cytokine receptor interaction;ko04062//Chemokine signaling pathway;ko04620//Toll-like receptor signaling pathway	K05416;K05416;K05416	-	-	-
MSTRG.14018.1	-	ncbi_101108489	CXCL9	0.999815	2.81e-13	NC_040268.1	80342734	80343244	+	NC_040257.1	100732271	100739363	-	-	PREDICTED: C-X-C motif chemokine 9 isoform X1 [Ovis aries]	Environmental Information Processing;Organismal Systems;Organismal Systems	Signaling molecules and interaction;Immune system;Immune system	ko04060//Cytokine-cytokine receptor interaction;ko04062//Chemokine signaling pathway;ko04620//Toll-like receptor signaling pathway	K05416;K05416;K05416	-	-	-
MSTRG.14612.2	-	ncbi_101108489	CXCL9	0.982219	2.43e-06	NC_040269.1	70744390	70744922	-	NC_040257.1	100732271	100739363	-	-	PREDICTED: C-X-C motif chemokine 9 isoform X1 [Ovis aries]	Environmental Information Processing;Organismal Systems;Organismal Systems	Signaling molecules and interaction;Immune system;Immune system	ko04060//Cytokine-cytokine receptor interaction;ko04062//Chemokine signaling pathway;ko04620//Toll-like receptor signaling pathway	K05416;K05416;K05416	-	-	-
MSTRG.10247.2	-	ncbi_101109025	TNS4	0.96875	1.72e-05	NC_040262.1	48995607	48998479	+	NC_040262.1	22461701	22485206	+	-	PREDICTED: tensin-4 isoform X1 [Ovis aries]	-	-	-	-	GO:0005924//cell-substrate adherens junction;GO:0043232//intracellular non-membrane-bounded organelle	GO:0008092//cytoskeletal protein binding	GO:0012501//programmed cell death;GO:0033036//macromolecule localization
MSTRG.10364.2	-	ncbi_101109025	TNS4	0.96875	1.72e-05	NC_040263.1	1219308	1225564	+	NC_040262.1	22461701	22485206	+	-	PREDICTED: tensin-4 isoform X1 [Ovis aries]	-	-	-	-	GO:0005924//cell-substrate adherens junction;GO:0043232//intracellular non-membrane-bounded organelle	GO:0008092//cytoskeletal protein binding	GO:0012501//programmed cell death;GO:0033036//macromolecule localization
MSTRG.14006.3	-	ncbi_101109025	TNS4	0.950735	8.33e-05	NC_040268.1	79907879	79908311	+	NC_040262.1	22461701	22485206	+	-	PREDICTED: tensin-4 isoform X1 [Ovis aries]	-	-	-	-	GO:0005924//cell-substrate adherens junction;GO:0043232//intracellular non-membrane-bounded organelle	GO:0008092//cytoskeletal protein binding	GO:0012501//programmed cell death;GO:0033036//macromolecule localization
MSTRG.14007.1	-	ncbi_101109025	TNS4	0.968282	1.81e-05	NC_040268.1	79942651	80098996	+	NC_040262.1	22461701	22485206	+	-	PREDICTED: tensin-4 isoform X1 [Ovis aries]	-	-	-	-	GO:0005924//cell-substrate adherens junction;GO:0043232//intracellular non-membrane-bounded organelle	GO:0008092//cytoskeletal protein binding	GO:0012501//programmed cell death;GO:0033036//macromolecule localization
MSTRG.14011.1	-	ncbi_101109025	TNS4	0.96875	1.72e-05	NC_040268.1	80118959	80309198	+	NC_040262.1	22461701	22485206	+	-	PREDICTED: tensin-4 isoform X1 [Ovis aries]	-	-	-	-	GO:0005924//cell-substrate adherens junction;GO:0043232//intracellular non-membrane-bounded organelle	GO:0008092//cytoskeletal protein binding	GO:0012501//programmed cell death;GO:0033036//macromolecule localization
MSTRG.14015.1	-	ncbi_101109025	TNS4	0.967414	1.99e-05	NC_040268.1	80291101	80291611	-	NC_040262.1	22461701	22485206	+	-	PREDICTED: tensin-4 isoform X1 [Ovis aries]	-	-	-	-	GO:0005924//cell-substrate adherens junction;GO:0043232//intracellular non-membrane-bounded organelle	GO:0008092//cytoskeletal protein binding	GO:0012501//programmed cell death;GO:0033036//macromolecule localization
MSTRG.7396.1	-	ncbi_101109025	TNS4	0.96875	1.72e-05	NC_040258.1	24182536	24183139	-	NC_040262.1	22461701	22485206	+	-	PREDICTED: tensin-4 isoform X1 [Ovis aries]	-	-	-	-	GO:0005924//cell-substrate adherens junction;GO:0043232//intracellular non-membrane-bounded organelle	GO:0008092//cytoskeletal protein binding	GO:0012501//programmed cell death;GO:0033036//macromolecule localization
MSTRG.812.3	-	ncbi_101109025	TNS4	0.96875	1.72e-05	NC_040252.1	107431783	107443253	-	NC_040262.1	22461701	22485206	+	-	PREDICTED: tensin-4 isoform X1 [Ovis aries]	-	-	-	-	GO:0005924//cell-substrate adherens junction;GO:0043232//intracellular non-membrane-bounded organelle	GO:0008092//cytoskeletal protein binding	GO:0012501//programmed cell death;GO:0033036//macromolecule localization
MSTRG.8143.2	-	ncbi_101109025	TNS4	0.96875	1.72e-05	NC_040259.1	28297722	28312493	-	NC_040262.1	22461701	22485206	+	-	PREDICTED: tensin-4 isoform X1 [Ovis aries]	-	-	-	-	GO:0005924//cell-substrate adherens junction;GO:0043232//intracellular non-membrane-bounded organelle	GO:0008092//cytoskeletal protein binding	GO:0012501//programmed cell death;GO:0033036//macromolecule localization
XR_003585575.1	ncbi_101105359	ncbi_101109025	TNS4	0.968107	1.85e-05	NC_040268.1	75546886	75556604	+	NC_040262.1	22461701	22485206	+	--	PREDICTED: tensin-4 isoform X1 [Ovis aries]	-	-	-	-	GO:0005924//cell-substrate adherens junction;GO:0043232//intracellular non-membrane-bounded organelle	GO:0008092//cytoskeletal protein binding	GO:0012501//programmed cell death;GO:0033036//macromolecule localization
XR_003591589.1	ncbi_114118015	ncbi_101109025	TNS4	0.96875	1.72e-05	NC_040265.1	58446953	58456601	+	NC_040262.1	22461701	22485206	+	--	PREDICTED: tensin-4 isoform X1 [Ovis aries]	-	-	-	-	GO:0005924//cell-substrate adherens junction;GO:0043232//intracellular non-membrane-bounded organelle	GO:0008092//cytoskeletal protein binding	GO:0012501//programmed cell death;GO:0033036//macromolecule localization
MSTRG.10247.2	-	ncbi_101109284	TMEM106A	0.955253	5.97e-05	NC_040262.1	48995607	48998479	+	NC_040262.1	19936247	19943193	-	-	PREDICTED: transmembrane protein 106A [Ovis aries]	-	-	-	-	GO:0031988//membrane-bounded vesicle	-	-
MSTRG.10364.2	-	ncbi_101109284	TMEM106A	0.955253	5.97e-05	NC_040263.1	1219308	1225564	+	NC_040262.1	19936247	19943193	-	-	PREDICTED: transmembrane protein 106A [Ovis aries]	-	-	-	-	GO:0031988//membrane-bounded vesicle	-	-
MSTRG.14007.1	-	ncbi_101109284	TMEM106A	0.953693	6.72e-05	NC_040268.1	79942651	80098996	+	NC_040262.1	19936247	19943193	-	-	PREDICTED: transmembrane protein 106A [Ovis aries]	-	-	-	-	GO:0031988//membrane-bounded vesicle	-	-
MSTRG.14011.1	-	ncbi_101109284	TMEM106A	0.955253	5.97e-05	NC_040268.1	80118959	80309198	+	NC_040262.1	19936247	19943193	-	-	PREDICTED: transmembrane protein 106A [Ovis aries]	-	-	-	-	GO:0031988//membrane-bounded vesicle	-	-
MSTRG.14655.4	-	ncbi_101109284	TMEM106A	0.966878	2.11e-05	NC_040270.1	7229794	7246379	+	NC_040262.1	19936247	19943193	-	-	PREDICTED: transmembrane protein 106A [Ovis aries]	-	-	-	-	GO:0031988//membrane-bounded vesicle	-	-
MSTRG.17579.1	-	ncbi_101109284	TMEM106A	0.966189	2.26e-05	NC_040276.1	12829094	12857586	+	NC_040262.1	19936247	19943193	-	-	PREDICTED: transmembrane protein 106A [Ovis aries]	-	-	-	-	GO:0031988//membrane-bounded vesicle	-	-
MSTRG.7396.1	-	ncbi_101109284	TMEM106A	0.955253	5.97e-05	NC_040258.1	24182536	24183139	-	NC_040262.1	19936247	19943193	-	-	PREDICTED: transmembrane protein 106A [Ovis aries]	-	-	-	-	GO:0031988//membrane-bounded vesicle	-	-
MSTRG.812.3	-	ncbi_101109284	TMEM106A	0.955253	5.97e-05	NC_040252.1	107431783	107443253	-	NC_040262.1	19936247	19943193	-	-	PREDICTED: transmembrane protein 106A [Ovis aries]	-	-	-	-	GO:0031988//membrane-bounded vesicle	-	-
MSTRG.8143.2	-	ncbi_101109284	TMEM106A	0.955253	5.97e-05	NC_040259.1	28297722	28312493	-	NC_040262.1	19936247	19943193	-	-	PREDICTED: transmembrane protein 106A [Ovis aries]	-	-	-	-	GO:0031988//membrane-bounded vesicle	-	-
XR_003591589.1	ncbi_114118015	ncbi_101109284	TMEM106A	0.955253	5.97e-05	NC_040265.1	58446953	58456601	+	NC_040262.1	19936247	19943193	-	--	PREDICTED: transmembrane protein 106A [Ovis aries]	-	-	-	-	GO:0031988//membrane-bounded vesicle	-	-
XR_001022322.3	ncbi_101123329	ncbi_101109349	EDAR	0.960545	3.86e-05	NC_040269.1	66220214	66253349	+	NC_040254.1	66359112	66377854	-	--	PREDICTED: tumor necrosis factor receptor superfamily member EDAR isoform X3 [Ovis aries musimon]	Environmental Information Processing	Signaling molecules and interaction	ko04060//Cytokine-cytokine receptor interaction	K05162	GO:0016020//membrane;GO:0044464//cell part	GO:0060089//molecular transducer activity	GO:0042345//regulation of NF-kappaB import into nucleus;GO:0042476//odontogenesis;GO:0060605//tube lumen cavitation
MSTRG.10247.2	-	ncbi_101110464	CTSW	0.974542	8.46e-06	NC_040262.1	48995607	48998479	+	NC_040272.1	45782321	45785722	+	-	PREDICTED: cathepsin W isoform X1 [Ovis aries]	Cellular Processes;Cellular Processes	Cell growth and death;Transport and catabolism	ko04210//Apoptosis;ko04142//Lysosome	K08569;K08569	-	GO:0070011//peptidase activity, acting on L-amino acid peptides	-
MSTRG.10364.2	-	ncbi_101110464	CTSW	0.974542	8.46e-06	NC_040263.1	1219308	1225564	+	NC_040272.1	45782321	45785722	+	-	PREDICTED: cathepsin W isoform X1 [Ovis aries]	Cellular Processes;Cellular Processes	Cell growth and death;Transport and catabolism	ko04210//Apoptosis;ko04142//Lysosome	K08569;K08569	-	GO:0070011//peptidase activity, acting on L-amino acid peptides	-
MSTRG.14006.3	-	ncbi_101110464	CTSW	0.982945	2.1e-06	NC_040268.1	79907879	79908311	+	NC_040272.1	45782321	45785722	+	-	PREDICTED: cathepsin W isoform X1 [Ovis aries]	Cellular Processes;Cellular Processes	Cell growth and death;Transport and catabolism	ko04210//Apoptosis;ko04142//Lysosome	K08569;K08569	-	GO:0070011//peptidase activity, acting on L-amino acid peptides	-
MSTRG.14007.1	-	ncbi_101110464	CTSW	0.97585	7.04e-06	NC_040268.1	79942651	80098996	+	NC_040272.1	45782321	45785722	+	-	PREDICTED: cathepsin W isoform X1 [Ovis aries]	Cellular Processes;Cellular Processes	Cell growth and death;Transport and catabolism	ko04210//Apoptosis;ko04142//Lysosome	K08569;K08569	-	GO:0070011//peptidase activity, acting on L-amino acid peptides	-
MSTRG.14011.1	-	ncbi_101110464	CTSW	0.974542	8.46e-06	NC_040268.1	80118959	80309198	+	NC_040272.1	45782321	45785722	+	-	PREDICTED: cathepsin W isoform X1 [Ovis aries]	Cellular Processes;Cellular Processes	Cell growth and death;Transport and catabolism	ko04210//Apoptosis;ko04142//Lysosome	K08569;K08569	-	GO:0070011//peptidase activity, acting on L-amino acid peptides	-
MSTRG.14011.2	-	ncbi_101110464	CTSW	0.981901	2.58e-06	NC_040268.1	80118959	80119480	+	NC_040272.1	45782321	45785722	+	-	PREDICTED: cathepsin W isoform X1 [Ovis aries]	Cellular Processes;Cellular Processes	Cell growth and death;Transport and catabolism	ko04210//Apoptosis;ko04142//Lysosome	K08569;K08569	-	GO:0070011//peptidase activity, acting on L-amino acid peptides	-
MSTRG.14015.1	-	ncbi_101110464	CTSW	0.982697	2.21e-06	NC_040268.1	80291101	80291611	-	NC_040272.1	45782321	45785722	+	-	PREDICTED: cathepsin W isoform X1 [Ovis aries]	Cellular Processes;Cellular Processes	Cell growth and death;Transport and catabolism	ko04210//Apoptosis;ko04142//Lysosome	K08569;K08569	-	GO:0070011//peptidase activity, acting on L-amino acid peptides	-
MSTRG.14018.1	-	ncbi_101110464	CTSW	0.960169	3.99e-05	NC_040268.1	80342734	80343244	+	NC_040272.1	45782321	45785722	+	-	PREDICTED: cathepsin W isoform X1 [Ovis aries]	Cellular Processes;Cellular Processes	Cell growth and death;Transport and catabolism	ko04210//Apoptosis;ko04142//Lysosome	K08569;K08569	-	GO:0070011//peptidase activity, acting on L-amino acid peptides	-
MSTRG.14612.2	-	ncbi_101110464	CTSW	0.981954	2.55e-06	NC_040269.1	70744390	70744922	-	NC_040272.1	45782321	45785722	+	-	PREDICTED: cathepsin W isoform X1 [Ovis aries]	Cellular Processes;Cellular Processes	Cell growth and death;Transport and catabolism	ko04210//Apoptosis;ko04142//Lysosome	K08569;K08569	-	GO:0070011//peptidase activity, acting on L-amino acid peptides	-
MSTRG.7396.1	-	ncbi_101110464	CTSW	0.974542	8.46e-06	NC_040258.1	24182536	24183139	-	NC_040272.1	45782321	45785722	+	-	PREDICTED: cathepsin W isoform X1 [Ovis aries]	Cellular Processes;Cellular Processes	Cell growth and death;Transport and catabolism	ko04210//Apoptosis;ko04142//Lysosome	K08569;K08569	-	GO:0070011//peptidase activity, acting on L-amino acid peptides	-
MSTRG.812.3	-	ncbi_101110464	CTSW	0.974542	8.46e-06	NC_040252.1	107431783	107443253	-	NC_040272.1	45782321	45785722	+	-	PREDICTED: cathepsin W isoform X1 [Ovis aries]	Cellular Processes;Cellular Processes	Cell growth and death;Transport and catabolism	ko04210//Apoptosis;ko04142//Lysosome	K08569;K08569	-	GO:0070011//peptidase activity, acting on L-amino acid peptides	-
MSTRG.8143.2	-	ncbi_101110464	CTSW	0.974542	8.46e-06	NC_040259.1	28297722	28312493	-	NC_040272.1	45782321	45785722	+	-	PREDICTED: cathepsin W isoform X1 [Ovis aries]	Cellular Processes;Cellular Processes	Cell growth and death;Transport and catabolism	ko04210//Apoptosis;ko04142//Lysosome	K08569;K08569	-	GO:0070011//peptidase activity, acting on L-amino acid peptides	-
XR_003591589.1	ncbi_114118015	ncbi_101110464	CTSW	0.974542	8.46e-06	NC_040265.1	58446953	58456601	+	NC_040272.1	45782321	45785722	+	--	PREDICTED: cathepsin W isoform X1 [Ovis aries]	Cellular Processes;Cellular Processes	Cell growth and death;Transport and catabolism	ko04210//Apoptosis;ko04142//Lysosome	K08569;K08569	-	GO:0070011//peptidase activity, acting on L-amino acid peptides	-
XR_003585575.1	ncbi_101105359	ncbi_101110498	IGF2BP3	0.9615	3.55e-05	NC_040268.1	75546886	75556604	+	NC_040255.1	35479584	35629791	-	--	PREDICTED: insulin-like growth factor 2 mRNA-binding protein 3 isoform X3 [Ovis aries]	-	-	-	-	GO:0044424//intracellular part	GO:0003729//mRNA binding	-
MSTRG.9441.2	-	ncbi_101110689	TBC1D16	0.957477	5.01e-05	NC_040262.1	7536709	7543263	+	NC_040262.1	10630994	10718843	-	-	PREDICTED: TBC1 domain family member 16 isoform X2 [Ovis aries musimon]	-	-	-	-	-	-	-
MSTRG.9472.1	-	ncbi_101110992	DUSP27	0.950155	8.67e-05	NC_040262.1	8908661	8922948	-	NC_040252.1	126888360	126956069	+	-	PREDICTED: inactive dual specificity phosphatase 27 [Ovis aries musimon]	-	-	-	-	-	-	-
MSTRG.10247.2	-	ncbi_101111074	MARCO	0.980114	3.58e-06	NC_040262.1	48995607	48998479	+	NC_040253.1	197685885	197723585	+	-	PREDICTED: macrophage receptor MARCO isoform X1 [Ovis aries musimon]	Cellular Processes	Transport and catabolism	ko04145//Phagosome	K13884	-	-	GO:0006909//phagocytosis
MSTRG.10364.2	-	ncbi_101111074	MARCO	0.980114	3.58e-06	NC_040263.1	1219308	1225564	+	NC_040253.1	197685885	197723585	+	-	PREDICTED: macrophage receptor MARCO isoform X1 [Ovis aries musimon]	Cellular Processes	Transport and catabolism	ko04145//Phagosome	K13884	-	-	GO:0006909//phagocytosis
MSTRG.14006.3	-	ncbi_101111074	MARCO	0.973669	9.51e-06	NC_040268.1	79907879	79908311	+	NC_040253.1	197685885	197723585	+	-	PREDICTED: macrophage receptor MARCO isoform X1 [Ovis aries musimon]	Cellular Processes	Transport and catabolism	ko04145//Phagosome	K13884	-	-	GO:0006909//phagocytosis
MSTRG.14007.1	-	ncbi_101111074	MARCO	0.978783	4.49e-06	NC_040268.1	79942651	80098996	+	NC_040253.1	197685885	197723585	+	-	PREDICTED: macrophage receptor MARCO isoform X1 [Ovis aries musimon]	Cellular Processes	Transport and catabolism	ko04145//Phagosome	K13884	-	-	GO:0006909//phagocytosis
MSTRG.14011.1	-	ncbi_101111074	MARCO	0.980114	3.58e-06	NC_040268.1	80118959	80309198	+	NC_040253.1	197685885	197723585	+	-	PREDICTED: macrophage receptor MARCO isoform X1 [Ovis aries musimon]	Cellular Processes	Transport and catabolism	ko04145//Phagosome	K13884	-	-	GO:0006909//phagocytosis
MSTRG.14011.2	-	ncbi_101111074	MARCO	0.965886	2.34e-05	NC_040268.1	80118959	80119480	+	NC_040253.1	197685885	197723585	+	-	PREDICTED: macrophage receptor MARCO isoform X1 [Ovis aries musimon]	Cellular Processes	Transport and catabolism	ko04145//Phagosome	K13884	-	-	GO:0006909//phagocytosis
MSTRG.14015.1	-	ncbi_101111074	MARCO	0.976801	6.12e-06	NC_040268.1	80291101	80291611	-	NC_040253.1	197685885	197723585	+	-	PREDICTED: macrophage receptor MARCO isoform X1 [Ovis aries musimon]	Cellular Processes	Transport and catabolism	ko04145//Phagosome	K13884	-	-	GO:0006909//phagocytosis
MSTRG.14612.2	-	ncbi_101111074	MARCO	0.955324	5.94e-05	NC_040269.1	70744390	70744922	-	NC_040253.1	197685885	197723585	+	-	PREDICTED: macrophage receptor MARCO isoform X1 [Ovis aries musimon]	Cellular Processes	Transport and catabolism	ko04145//Phagosome	K13884	-	-	GO:0006909//phagocytosis
MSTRG.7396.1	-	ncbi_101111074	MARCO	0.980114	3.58e-06	NC_040258.1	24182536	24183139	-	NC_040253.1	197685885	197723585	+	-	PREDICTED: macrophage receptor MARCO isoform X1 [Ovis aries musimon]	Cellular Processes	Transport and catabolism	ko04145//Phagosome	K13884	-	-	GO:0006909//phagocytosis
MSTRG.812.3	-	ncbi_101111074	MARCO	0.980114	3.58e-06	NC_040252.1	107431783	107443253	-	NC_040253.1	197685885	197723585	+	-	PREDICTED: macrophage receptor MARCO isoform X1 [Ovis aries musimon]	Cellular Processes	Transport and catabolism	ko04145//Phagosome	K13884	-	-	GO:0006909//phagocytosis
MSTRG.8143.2	-	ncbi_101111074	MARCO	0.980114	3.58e-06	NC_040259.1	28297722	28312493	-	NC_040253.1	197685885	197723585	+	-	PREDICTED: macrophage receptor MARCO isoform X1 [Ovis aries musimon]	Cellular Processes	Transport and catabolism	ko04145//Phagosome	K13884	-	-	GO:0006909//phagocytosis
XR_003591589.1	ncbi_114118015	ncbi_101111074	MARCO	0.980114	3.58e-06	NC_040265.1	58446953	58456601	+	NC_040253.1	197685885	197723585	+	--	PREDICTED: macrophage receptor MARCO isoform X1 [Ovis aries musimon]	Cellular Processes	Transport and catabolism	ko04145//Phagosome	K13884	-	-	GO:0006909//phagocytosis
MSTRG.14018.1	-	ncbi_101111167	BLK	0.985905	1.08e-06	NC_040268.1	80342734	80343244	+	NC_040253.1	113618184	113658668	+	-	PREDICTED: tyrosine-protein kinase Blk isoform X2 [Ovis aries musimon]	-	-	-	-	-	-	-
MSTRG.14612.2	-	ncbi_101111167	BLK	0.95952	4.22e-05	NC_040269.1	70744390	70744922	-	NC_040253.1	113618184	113658668	+	-	PREDICTED: tyrosine-protein kinase Blk isoform X2 [Ovis aries musimon]	-	-	-	-	-	-	-
MSTRG.10247.2	-	ncbi_101111201	PARP10	0.951994	7.61e-05	NC_040262.1	48995607	48998479	+	NC_040260.1	15037863	15044846	+	-	PREDICTED: poly [ADP-ribose] polymerase 10 isoform X3 [Ovis aries musimon]	-	-	-	-	GO:0043231//intracellular membrane-bounded organelle	GO:0031593//polyubiquitin binding	GO:0001672//regulation of chromatin assembly or disassembly;GO:0006471//protein ADP-ribosylation;GO:0008285//negative regulation of cell proliferation;GO:0033158//regulation of protein import into nucleus, translocation;GO:0043433//negative regulation of sequence-specific DNA binding transcription factor activity;GO:0045069//regulation of viral genome replication;GO:1900044//regulation of protein…
MSTRG.10364.2	-	ncbi_101111201	PARP10	0.951994	7.61e-05	NC_040263.1	1219308	1225564	+	NC_040260.1	15037863	15044846	+	-	PREDICTED: poly [ADP-ribose] polymerase 10 isoform X3 [Ovis aries musimon]	-	-	-	-	GO:0043231//intracellular membrane-bounded organelle	GO:0031593//polyubiquitin binding	GO:0001672//regulation of chromatin assembly or disassembly;GO:0006471//protein ADP-ribosylation;GO:0008285//negative regulation of cell proliferation;GO:0033158//regulation of protein import into nucleus, translocation;GO:0043433//negative regulation of sequence-specific DNA binding transcription factor activity;GO:0045069//regulation of viral genome replication;GO:1900044//regulation of protein…
MSTRG.14006.3	-	ncbi_101111201	PARP10	0.97176	1.21e-05	NC_040268.1	79907879	79908311	+	NC_040260.1	15037863	15044846	+	-	PREDICTED: poly [ADP-ribose] polymerase 10 isoform X3 [Ovis aries musimon]	-	-	-	-	GO:0043231//intracellular membrane-bounded organelle	GO:0031593//polyubiquitin binding	GO:0001672//regulation of chromatin assembly or disassembly;GO:0006471//protein ADP-ribosylation;GO:0008285//negative regulation of cell proliferation;GO:0033158//regulation of protein import into nucleus, translocation;GO:0043433//negative regulation of sequence-specific DNA binding transcription factor activity;GO:0045069//regulation of viral genome replication;GO:1900044//regulation of protein…
MSTRG.14007.1	-	ncbi_101111201	PARP10	0.951039	8.15e-05	NC_040268.1	79942651	80098996	+	NC_040260.1	15037863	15044846	+	-	PREDICTED: poly [ADP-ribose] polymerase 10 isoform X3 [Ovis aries musimon]	-	-	-	-	GO:0043231//intracellular membrane-bounded organelle	GO:0031593//polyubiquitin binding	GO:0001672//regulation of chromatin assembly or disassembly;GO:0006471//protein ADP-ribosylation;GO:0008285//negative regulation of cell proliferation;GO:0033158//regulation of protein import into nucleus, translocation;GO:0043433//negative regulation of sequence-specific DNA binding transcription factor activity;GO:0045069//regulation of viral genome replication;GO:1900044//regulation of protein…
MSTRG.14011.1	-	ncbi_101111201	PARP10	0.951994	7.61e-05	NC_040268.1	80118959	80309198	+	NC_040260.1	15037863	15044846	+	-	PREDICTED: poly [ADP-ribose] polymerase 10 isoform X3 [Ovis aries musimon]	-	-	-	-	GO:0043231//intracellular membrane-bounded organelle	GO:0031593//polyubiquitin binding	GO:0001672//regulation of chromatin assembly or disassembly;GO:0006471//protein ADP-ribosylation;GO:0008285//negative regulation of cell proliferation;GO:0033158//regulation of protein import into nucleus, translocation;GO:0043433//negative regulation of sequence-specific DNA binding transcription factor activity;GO:0045069//regulation of viral genome replication;GO:1900044//regulation of protein…
MSTRG.14011.2	-	ncbi_101111201	PARP10	0.971625	1.23e-05	NC_040268.1	80118959	80119480	+	NC_040260.1	15037863	15044846	+	-	PREDICTED: poly [ADP-ribose] polymerase 10 isoform X3 [Ovis aries musimon]	-	-	-	-	GO:0043231//intracellular membrane-bounded organelle	GO:0031593//polyubiquitin binding	GO:0001672//regulation of chromatin assembly or disassembly;GO:0006471//protein ADP-ribosylation;GO:0008285//negative regulation of cell proliferation;GO:0033158//regulation of protein import into nucleus, translocation;GO:0043433//negative regulation of sequence-specific DNA binding transcription factor activity;GO:0045069//regulation of viral genome replication;GO:1900044//regulation of protein…
MSTRG.14015.1	-	ncbi_101111201	PARP10	0.954439	6.36e-05	NC_040268.1	80291101	80291611	-	NC_040260.1	15037863	15044846	+	-	PREDICTED: poly [ADP-ribose] polymerase 10 isoform X3 [Ovis aries musimon]	-	-	-	-	GO:0043231//intracellular membrane-bounded organelle	GO:0031593//polyubiquitin binding	GO:0001672//regulation of chromatin assembly or disassembly;GO:0006471//protein ADP-ribosylation;GO:0008285//negative regulation of cell proliferation;GO:0033158//regulation of protein import into nucleus, translocation;GO:0043433//negative regulation of sequence-specific DNA binding transcription factor activity;GO:0045069//regulation of viral genome replication;GO:1900044//regulation of protein…
MSTRG.14612.2	-	ncbi_101111201	PARP10	0.959162	4.35e-05	NC_040269.1	70744390	70744922	-	NC_040260.1	15037863	15044846	+	-	PREDICTED: poly [ADP-ribose] polymerase 10 isoform X3 [Ovis aries musimon]	-	-	-	-	GO:0043231//intracellular membrane-bounded organelle	GO:0031593//polyubiquitin binding	GO:0001672//regulation of chromatin assembly or disassembly;GO:0006471//protein ADP-ribosylation;GO:0008285//negative regulation of cell proliferation;GO:0033158//regulation of protein import into nucleus, translocation;GO:0043433//negative regulation of sequence-specific DNA binding transcription factor activity;GO:0045069//regulation of viral genome replication;GO:1900044//regulation of protein…
MSTRG.7396.1	-	ncbi_101111201	PARP10	0.951994	7.61e-05	NC_040258.1	24182536	24183139	-	NC_040260.1	15037863	15044846	+	-	PREDICTED: poly [ADP-ribose] polymerase 10 isoform X3 [Ovis aries musimon]	-	-	-	-	GO:0043231//intracellular membrane-bounded organelle	GO:0031593//polyubiquitin binding	GO:0001672//regulation of chromatin assembly or disassembly;GO:0006471//protein ADP-ribosylation;GO:0008285//negative regulation of cell proliferation;GO:0033158//regulation of protein import into nucleus, translocation;GO:0043433//negative regulation of sequence-specific DNA binding transcription factor activity;GO:0045069//regulation of viral genome replication;GO:1900044//regulation of protein…
MSTRG.812.3	-	ncbi_101111201	PARP10	0.951994	7.61e-05	NC_040252.1	107431783	107443253	-	NC_040260.1	15037863	15044846	+	-	PREDICTED: poly [ADP-ribose] polymerase 10 isoform X3 [Ovis aries musimon]	-	-	-	-	GO:0043231//intracellular membrane-bounded organelle	GO:0031593//polyubiquitin binding	GO:0001672//regulation of chromatin assembly or disassembly;GO:0006471//protein ADP-ribosylation;GO:0008285//negative regulation of cell proliferation;GO:0033158//regulation of protein import into nucleus, translocation;GO:0043433//negative regulation of sequence-specific DNA binding transcription factor activity;GO:0045069//regulation of viral genome replication;GO:1900044//regulation of protein…
MSTRG.8143.2	-	ncbi_101111201	PARP10	0.951994	7.61e-05	NC_040259.1	28297722	28312493	-	NC_040260.1	15037863	15044846	+	-	PREDICTED: poly [ADP-ribose] polymerase 10 isoform X3 [Ovis aries musimon]	-	-	-	-	GO:0043231//intracellular membrane-bounded organelle	GO:0031593//polyubiquitin binding	GO:0001672//regulation of chromatin assembly or disassembly;GO:0006471//protein ADP-ribosylation;GO:0008285//negative regulation of cell proliferation;GO:0033158//regulation of protein import into nucleus, translocation;GO:0043433//negative regulation of sequence-specific DNA binding transcription factor activity;GO:0045069//regulation of viral genome replication;GO:1900044//regulation of protein…
XR_003591589.1	ncbi_114118015	ncbi_101111201	PARP10	0.951994	7.61e-05	NC_040265.1	58446953	58456601	+	NC_040260.1	15037863	15044846	+	--	PREDICTED: poly [ADP-ribose] polymerase 10 isoform X3 [Ovis aries musimon]	-	-	-	-	GO:0043231//intracellular membrane-bounded organelle	GO:0031593//polyubiquitin binding	GO:0001672//regulation of chromatin assembly or disassembly;GO:0006471//protein ADP-ribosylation;GO:0008285//negative regulation of cell proliferation;GO:0033158//regulation of protein import into nucleus, translocation;GO:0043433//negative regulation of sequence-specific DNA binding transcription factor activity;GO:0045069//regulation of viral genome replication;GO:1900044//regulation of protein…
XR_003591469.1	ncbi_106990291	ncbi_101111396	HHIP	0.955174	6.01e-05	NC_040265.1	20935908	20940297	+	NC_040268.1	14754448	14870639	-	--	PREDICTED: hedgehog-interacting protein isoform X1 [Ovis aries]	Human Diseases;Environmental Information Processing;Human Diseases;Environmental Information Processing	Cancers;Signal transduction;Cancers;Signal transduction	ko05200//Pathways in cancer;ko04024//cAMP signaling pathway;ko05217//Basal cell carcinoma;ko04340//Hedgehog signaling pathway	K06231;K06231;K06231;K06231	-	-	-
MSTRG.10247.2	-	ncbi_101111510	CD19	0.978599	4.62e-06	NC_040262.1	48995607	48998479	+	NC_040275.1	26439040	26445390	-	-	PREDICTED: B-lymphocyte antigen CD19 isoform X2 [Ovis aries]	Environmental Information Processing;Human Diseases;Organismal Systems;Organismal Systems;Human Diseases	Signal transduction;Infectious diseases;Immune system;Immune system;Immune diseases	ko04151//PI3K-Akt signaling pathway;ko05169//Epstein-Barr virus infection;ko04640//Hematopoietic cell lineage;ko04662//B cell receptor signaling pathway;ko05340//Primary immunodeficiency	K06465;K06465;K06465;K06465;K06465	GO:0031988//membrane-bounded vesicle	-	GO:0010524//positive regulation of calcium ion transport into cytosol;GO:0050851//antigen receptor-mediated signaling pathway
MSTRG.10364.2	-	ncbi_101111510	CD19	0.978599	4.62e-06	NC_040263.1	1219308	1225564	+	NC_040275.1	26439040	26445390	-	-	PREDICTED: B-lymphocyte antigen CD19 isoform X2 [Ovis aries]	Environmental Information Processing;Human Diseases;Organismal Systems;Organismal Systems;Human Diseases	Signal transduction;Infectious diseases;Immune system;Immune system;Immune diseases	ko04151//PI3K-Akt signaling pathway;ko05169//Epstein-Barr virus infection;ko04640//Hematopoietic cell lineage;ko04662//B cell receptor signaling pathway;ko05340//Primary immunodeficiency	K06465;K06465;K06465;K06465;K06465	GO:0031988//membrane-bounded vesicle	-	GO:0010524//positive regulation of calcium ion transport into cytosol;GO:0050851//antigen receptor-mediated signaling pathway
MSTRG.14006.3	-	ncbi_101111510	CD19	0.992862	1e-07	NC_040268.1	79907879	79908311	+	NC_040275.1	26439040	26445390	-	-	PREDICTED: B-lymphocyte antigen CD19 isoform X2 [Ovis aries]	Environmental Information Processing;Human Diseases;Organismal Systems;Organismal Systems;Human Diseases	Signal transduction;Infectious diseases;Immune system;Immune system;Immune diseases	ko04151//PI3K-Akt signaling pathway;ko05169//Epstein-Barr virus infection;ko04640//Hematopoietic cell lineage;ko04662//B cell receptor signaling pathway;ko05340//Primary immunodeficiency	K06465;K06465;K06465;K06465;K06465	GO:0031988//membrane-bounded vesicle	-	GO:0010524//positive regulation of calcium ion transport into cytosol;GO:0050851//antigen receptor-mediated signaling pathway
MSTRG.14007.1	-	ncbi_101111510	CD19	0.980754	3.2e-06	NC_040268.1	79942651	80098996	+	NC_040275.1	26439040	26445390	-	-	PREDICTED: B-lymphocyte antigen CD19 isoform X2 [Ovis aries]	Environmental Information Processing;Human Diseases;Organismal Systems;Organismal Systems;Human Diseases	Signal transduction;Infectious diseases;Immune system;Immune system;Immune diseases	ko04151//PI3K-Akt signaling pathway;ko05169//Epstein-Barr virus infection;ko04640//Hematopoietic cell lineage;ko04662//B cell receptor signaling pathway;ko05340//Primary immunodeficiency	K06465;K06465;K06465;K06465;K06465	GO:0031988//membrane-bounded vesicle	-	GO:0010524//positive regulation of calcium ion transport into cytosol;GO:0050851//antigen receptor-mediated signaling pathway
MSTRG.14011.1	-	ncbi_101111510	CD19	0.978599	4.62e-06	NC_040268.1	80118959	80309198	+	NC_040275.1	26439040	26445390	-	-	PREDICTED: B-lymphocyte antigen CD19 isoform X2 [Ovis aries]	Environmental Information Processing;Human Diseases;Organismal Systems;Organismal Systems;Human Diseases	Signal transduction;Infectious diseases;Immune system;Immune system;Immune diseases	ko04151//PI3K-Akt signaling pathway;ko05169//Epstein-Barr virus infection;ko04640//Hematopoietic cell lineage;ko04662//B cell receptor signaling pathway;ko05340//Primary immunodeficiency	K06465;K06465;K06465;K06465;K06465	GO:0031988//membrane-bounded vesicle	-	GO:0010524//positive regulation of calcium ion transport into cytosol;GO:0050851//antigen receptor-mediated signaling pathway
MSTRG.14011.2	-	ncbi_101111510	CD19	0.996232	1.08e-08	NC_040268.1	80118959	80119480	+	NC_040275.1	26439040	26445390	-	-	PREDICTED: B-lymphocyte antigen CD19 isoform X2 [Ovis aries]	Environmental Information Processing;Human Diseases;Organismal Systems;Organismal Systems;Human Diseases	Signal transduction;Infectious diseases;Immune system;Immune system;Immune diseases	ko04151//PI3K-Akt signaling pathway;ko05169//Epstein-Barr virus infection;ko04640//Hematopoietic cell lineage;ko04662//B cell receptor signaling pathway;ko05340//Primary immunodeficiency	K06465;K06465;K06465;K06465;K06465	GO:0031988//membrane-bounded vesicle	-	GO:0010524//positive regulation of calcium ion transport into cytosol;GO:0050851//antigen receptor-mediated signaling pathway
MSTRG.14015.1	-	ncbi_101111510	CD19	0.987705	6.7e-07	NC_040268.1	80291101	80291611	-	NC_040275.1	26439040	26445390	-	-	PREDICTED: B-lymphocyte antigen CD19 isoform X2 [Ovis aries]	Environmental Information Processing;Human Diseases;Organismal Systems;Organismal Systems;Human Diseases	Signal transduction;Infectious diseases;Immune system;Immune system;Immune diseases	ko04151//PI3K-Akt signaling pathway;ko05169//Epstein-Barr virus infection;ko04640//Hematopoietic cell lineage;ko04662//B cell receptor signaling pathway;ko05340//Primary immunodeficiency	K06465;K06465;K06465;K06465;K06465	GO:0031988//membrane-bounded vesicle	-	GO:0010524//positive regulation of calcium ion transport into cytosol;GO:0050851//antigen receptor-mediated signaling pathway
MSTRG.14018.1	-	ncbi_101111510	CD19	0.986608	9.03e-07	NC_040268.1	80342734	80343244	+	NC_040275.1	26439040	26445390	-	-	PREDICTED: B-lymphocyte antigen CD19 isoform X2 [Ovis aries]	Environmental Information Processing;Human Diseases;Organismal Systems;Organismal Systems;Human Diseases	Signal transduction;Infectious diseases;Immune system;Immune system;Immune diseases	ko04151//PI3K-Akt signaling pathway;ko05169//Epstein-Barr virus infection;ko04640//Hematopoietic cell lineage;ko04662//B cell receptor signaling pathway;ko05340//Primary immunodeficiency	K06465;K06465;K06465;K06465;K06465	GO:0031988//membrane-bounded vesicle	-	GO:0010524//positive regulation of calcium ion transport into cytosol;GO:0050851//antigen receptor-mediated signaling pathway
MSTRG.14612.2	-	ncbi_101111510	CD19	0.998899	1.46e-10	NC_040269.1	70744390	70744922	-	NC_040275.1	26439040	26445390	-	-	PREDICTED: B-lymphocyte antigen CD19 isoform X2 [Ovis aries]	Environmental Information Processing;Human Diseases;Organismal Systems;Organismal Systems;Human Diseases	Signal transduction;Infectious diseases;Immune system;Immune system;Immune diseases	ko04151//PI3K-Akt signaling pathway;ko05169//Epstein-Barr virus infection;ko04640//Hematopoietic cell lineage;ko04662//B cell receptor signaling pathway;ko05340//Primary immunodeficiency	K06465;K06465;K06465;K06465;K06465	GO:0031988//membrane-bounded vesicle	-	GO:0010524//positive regulation of calcium ion transport into cytosol;GO:0050851//antigen receptor-mediated signaling pathway
MSTRG.7396.1	-	ncbi_101111510	CD19	0.978599	4.62e-06	NC_040258.1	24182536	24183139	-	NC_040275.1	26439040	26445390	-	-	PREDICTED: B-lymphocyte antigen CD19 isoform X2 [Ovis aries]	Environmental Information Processing;Human Diseases;Organismal Systems;Organismal Systems;Human Diseases	Signal transduction;Infectious diseases;Immune system;Immune system;Immune diseases	ko04151//PI3K-Akt signaling pathway;ko05169//Epstein-Barr virus infection;ko04640//Hematopoietic cell lineage;ko04662//B cell receptor signaling pathway;ko05340//Primary immunodeficiency	K06465;K06465;K06465;K06465;K06465	GO:0031988//membrane-bounded vesicle	-	GO:0010524//positive regulation of calcium ion transport into cytosol;GO:0050851//antigen receptor-mediated signaling pathway
MSTRG.812.3	-	ncbi_101111510	CD19	0.978599	4.62e-06	NC_040252.1	107431783	107443253	-	NC_040275.1	26439040	26445390	-	-	PREDICTED: B-lymphocyte antigen CD19 isoform X2 [Ovis aries]	Environmental Information Processing;Human Diseases;Organismal Systems;Organismal Systems;Human Diseases	Signal transduction;Infectious diseases;Immune system;Immune system;Immune diseases	ko04151//PI3K-Akt signaling pathway;ko05169//Epstein-Barr virus infection;ko04640//Hematopoietic cell lineage;ko04662//B cell receptor signaling pathway;ko05340//Primary immunodeficiency	K06465;K06465;K06465;K06465;K06465	GO:0031988//membrane-bounded vesicle	-	GO:0010524//positive regulation of calcium ion transport into cytosol;GO:0050851//antigen receptor-mediated signaling pathway
MSTRG.8143.2	-	ncbi_101111510	CD19	0.978599	4.62e-06	NC_040259.1	28297722	28312493	-	NC_040275.1	26439040	26445390	-	-	PREDICTED: B-lymphocyte antigen CD19 isoform X2 [Ovis aries]	Environmental Information Processing;Human Diseases;Organismal Systems;Organismal Systems;Human Diseases	Signal transduction;Infectious diseases;Immune system;Immune system;Immune diseases	ko04151//PI3K-Akt signaling pathway;ko05169//Epstein-Barr virus infection;ko04640//Hematopoietic cell lineage;ko04662//B cell receptor signaling pathway;ko05340//Primary immunodeficiency	K06465;K06465;K06465;K06465;K06465	GO:0031988//membrane-bounded vesicle	-	GO:0010524//positive regulation of calcium ion transport into cytosol;GO:0050851//antigen receptor-mediated signaling pathway
XR_003591589.1	ncbi_114118015	ncbi_101111510	CD19	0.978599	4.62e-06	NC_040265.1	58446953	58456601	+	NC_040275.1	26439040	26445390	-	--	PREDICTED: B-lymphocyte antigen CD19 isoform X2 [Ovis aries]	Environmental Information Processing;Human Diseases;Organismal Systems;Organismal Systems;Human Diseases	Signal transduction;Infectious diseases;Immune system;Immune system;Immune diseases	ko04151//PI3K-Akt signaling pathway;ko05169//Epstein-Barr virus infection;ko04640//Hematopoietic cell lineage;ko04662//B cell receptor signaling pathway;ko05340//Primary immunodeficiency	K06465;K06465;K06465;K06465;K06465	GO:0031988//membrane-bounded vesicle	-	GO:0010524//positive regulation of calcium ion transport into cytosol;GO:0050851//antigen receptor-mediated signaling pathway
MSTRG.2088.1	-	ncbi_101111729	KCNK2	0.955886	5.69e-05	NC_040253.1	43850145	44028113	-	NC_040263.1	73384922	73523240	-	-	PREDICTED: potassium channel subfamily K member 2 isoform X1 [Bos taurus]	Human Diseases;Organismal Systems;Organismal Systems	Endocrine and metabolic diseases;Digestive system;Endocrine system	ko04934//Cushing syndrome;ko04971//Gastric acid secretion;ko04927//Cortisol synthesis and secretion	K04913;K04913;K04913	-	-	-
XR_003585762.1	ncbi_114109073	ncbi_101111729	KCNK2	0.95994	4.07e-05	NC_040269.1	61041963	61096278	+	NC_040263.1	73384922	73523240	-	--	PREDICTED: potassium channel subfamily K member 2 isoform X1 [Bos taurus]	Human Diseases;Organismal Systems;Organismal Systems	Endocrine and metabolic diseases;Digestive system;Endocrine system	ko04934//Cushing syndrome;ko04971//Gastric acid secretion;ko04927//Cortisol synthesis and secretion	K04913;K04913;K04913	-	-	-
XR_003589694.1	ncbi_114115322	ncbi_101111729	KCNK2	0.979119	4.24e-06	NC_040257.1	92088452	92104299	-	NC_040263.1	73384922	73523240	-	--	PREDICTED: potassium channel subfamily K member 2 isoform X1 [Bos taurus]	Human Diseases;Organismal Systems;Organismal Systems	Endocrine and metabolic diseases;Digestive system;Endocrine system	ko04934//Cushing syndrome;ko04971//Gastric acid secretion;ko04927//Cortisol synthesis and secretion	K04913;K04913;K04913	-	-	-
MSTRG.14018.1	-	ncbi_101111896	RHEX	0.987686	6.74e-07	NC_040268.1	80342734	80343244	+	NC_040263.1	3448991	3471806	+	-	PREDICTED: uncharacterized protein C1orf186 homolog [Ovis aries]	-	-	-	-	-	-	-
MSTRG.14612.2	-	ncbi_101111896	RHEX	0.963705	2.89e-05	NC_040269.1	70744390	70744922	-	NC_040263.1	3448991	3471806	+	-	PREDICTED: uncharacterized protein C1orf186 homolog [Ovis aries]	-	-	-	-	-	-	-
XR_003589694.1	ncbi_114115322	ncbi_101112396	GRIN3B	0.973076	1.03e-05	NC_040257.1	92088452	92104299	-	NC_040256.1	45622020	45631258	+	--	PREDICTED: glutamate receptor ionotropic, NMDA 3B isoform X2 [Ovis aries musimon]	Environmental Information Processing;Environmental Information Processing;Human Diseases;Organismal Systems;Human Diseases;Human Diseases;Human Diseases	Signaling molecules and interaction;Signal transduction;Substance dependence;Nervous system;Substance dependence;Substance dependence;Substance dependence	ko04080//Neuroactive ligand-receptor interaction;ko04024//cAMP signaling pathway;ko05034//Alcoholism;ko04724//Glutamatergic synapse;ko05031//Amphetamine addiction;ko05030//Cocaine addiction;ko05033//Nicotine addiction	K05214;K05214;K05214;K05214;K05214;K05214;K05214	-	-	-
MSTRG.10865.1	-	ncbi_101113067	UHRF1	0.952064	7.58e-05	NC_040263.1	77292127	77301412	+	NC_040256.1	17707732	17743343	-	-	PREDICTED: E3 ubiquitin-protein ligase UHRF1 isoform X3 [Ovis aries musimon]	-	-	-	-	GO:0000790//nuclear chromatin	GO:0000166//nucleotide binding;GO:0000976//transcription regulatory region sequence-specific DNA binding;GO:0003690//double-stranded DNA binding;GO:0019787//ubiquitin-like protein transferase activity;GO:0042393//histone binding;GO:0046914//transition metal ion binding	GO:0006259//DNA metabolic process;GO:0006325//chromatin organization;GO:0006357//regulation of transcription from RNA polymerase II promoter;GO:0006513//protein monoubiquitination;GO:0031325//positive regulation of cellular metabolic process;GO:0033554//cellular response to stress;GO:0044763//single-organism cellular process
MSTRG.12188.5	-	ncbi_101113104	CHRNA7	0.968083	1.85e-05	NC_040265.1	53956016	53968086	-	NC_040269.1	27432137	27592363	-	-	PREDICTED: neuronal acetylcholine receptor subunit alpha-7 isoform X1 [Rhinopithecus roxellana]	Environmental Information Processing;Environmental Information Processing;Organismal Systems;Human Diseases;Human Diseases	Signaling molecules and interaction;Signal transduction;Nervous system;Cancers;Substance dependence	ko04080//Neuroactive ligand-receptor interaction;ko04020//Calcium signaling pathway;ko04725//Cholinergic synapse;ko05204//Chemical carcinogenesis;ko05033//Nicotine addiction	K04809;K04809;K04809;K04809;K04809	GO:0034702//ion channel complex;GO:0097060//synaptic membrane	GO:0004888//transmembrane signaling receptor activity;GO:0005231//excitatory extracellular ligand-gated ion channel activity;GO:0016247//channel regulator activity;GO:0022824//transmitter-gated ion channel activity;GO:0042165//neurotransmitter binding;GO:0042277//peptide binding;GO:0046983//protein dimerization activity	GO:0001818//negative regulation of cytokine production;GO:0001963//synaptic transmission, dopaminergic;GO:0006875//cellular metal ion homeostasis;GO:0007612//learning;GO:0014070//response to organic cyclic compound;GO:0016192//vesicle-mediated transport;GO:0022602//ovulation cycle process;GO:0030534//adult behavior;GO:0031348//negative regulation of defense response;GO:0031667//response to nutrie…
MSTRG.10247.2	-	ncbi_101113122	CD5L	0.986706	8.8e-07	NC_040262.1	48995607	48998479	+	NC_040252.1	114476466	114495516	-	-	PREDICTED: deleted in malignant brain tumors 1 protein-like [Pantholops hodgsonii]	-	-	-	-	GO:0031988//membrane-bounded vesicle;GO:0044421//extracellular region part	-	GO:0006897//endocytosis
MSTRG.10364.2	-	ncbi_101113122	CD5L	0.986706	8.8e-07	NC_040263.1	1219308	1225564	+	NC_040252.1	114476466	114495516	-	-	PREDICTED: deleted in malignant brain tumors 1 protein-like [Pantholops hodgsonii]	-	-	-	-	GO:0031988//membrane-bounded vesicle;GO:0044421//extracellular region part	-	GO:0006897//endocytosis
MSTRG.14006.3	-	ncbi_101113122	CD5L	0.981225	2.93e-06	NC_040268.1	79907879	79908311	+	NC_040252.1	114476466	114495516	-	-	PREDICTED: deleted in malignant brain tumors 1 protein-like [Pantholops hodgsonii]	-	-	-	-	GO:0031988//membrane-bounded vesicle;GO:0044421//extracellular region part	-	GO:0006897//endocytosis
MSTRG.14007.1	-	ncbi_101113122	CD5L	0.986017	1.05e-06	NC_040268.1	79942651	80098996	+	NC_040252.1	114476466	114495516	-	-	PREDICTED: deleted in malignant brain tumors 1 protein-like [Pantholops hodgsonii]	-	-	-	-	GO:0031988//membrane-bounded vesicle;GO:0044421//extracellular region part	-	GO:0006897//endocytosis
MSTRG.14011.1	-	ncbi_101113122	CD5L	0.986706	8.8e-07	NC_040268.1	80118959	80309198	+	NC_040252.1	114476466	114495516	-	-	PREDICTED: deleted in malignant brain tumors 1 protein-like [Pantholops hodgsonii]	-	-	-	-	GO:0031988//membrane-bounded vesicle;GO:0044421//extracellular region part	-	GO:0006897//endocytosis
MSTRG.14011.2	-	ncbi_101113122	CD5L	0.974444	8.57e-06	NC_040268.1	80118959	80119480	+	NC_040252.1	114476466	114495516	-	-	PREDICTED: deleted in malignant brain tumors 1 protein-like [Pantholops hodgsonii]	-	-	-	-	GO:0031988//membrane-bounded vesicle;GO:0044421//extracellular region part	-	GO:0006897//endocytosis
MSTRG.14015.1	-	ncbi_101113122	CD5L	0.986283	9.82e-07	NC_040268.1	80291101	80291611	-	NC_040252.1	114476466	114495516	-	-	PREDICTED: deleted in malignant brain tumors 1 protein-like [Pantholops hodgsonii]	-	-	-	-	GO:0031988//membrane-bounded vesicle;GO:0044421//extracellular region part	-	GO:0006897//endocytosis
MSTRG.14612.2	-	ncbi_101113122	CD5L	0.966921	2.1e-05	NC_040269.1	70744390	70744922	-	NC_040252.1	114476466	114495516	-	-	PREDICTED: deleted in malignant brain tumors 1 protein-like [Pantholops hodgsonii]	-	-	-	-	GO:0031988//membrane-bounded vesicle;GO:0044421//extracellular region part	-	GO:0006897//endocytosis
MSTRG.7396.1	-	ncbi_101113122	CD5L	0.986706	8.8e-07	NC_040258.1	24182536	24183139	-	NC_040252.1	114476466	114495516	-	-	PREDICTED: deleted in malignant brain tumors 1 protein-like [Pantholops hodgsonii]	-	-	-	-	GO:0031988//membrane-bounded vesicle;GO:0044421//extracellular region part	-	GO:0006897//endocytosis
MSTRG.812.3	-	ncbi_101113122	CD5L	0.986706	8.8e-07	NC_040252.1	107431783	107443253	-	NC_040252.1	114476466	114495516	-	-	PREDICTED: deleted in malignant brain tumors 1 protein-like [Pantholops hodgsonii]	-	-	-	-	GO:0031988//membrane-bounded vesicle;GO:0044421//extracellular region part	-	GO:0006897//endocytosis
MSTRG.8143.2	-	ncbi_101113122	CD5L	0.986706	8.8e-07	NC_040259.1	28297722	28312493	-	NC_040252.1	114476466	114495516	-	-	PREDICTED: deleted in malignant brain tumors 1 protein-like [Pantholops hodgsonii]	-	-	-	-	GO:0031988//membrane-bounded vesicle;GO:0044421//extracellular region part	-	GO:0006897//endocytosis
XR_003591589.1	ncbi_114118015	ncbi_101113122	CD5L	0.986706	8.8e-07	NC_040265.1	58446953	58456601	+	NC_040252.1	114476466	114495516	-	--	PREDICTED: deleted in malignant brain tumors 1 protein-like [Pantholops hodgsonii]	-	-	-	-	GO:0031988//membrane-bounded vesicle;GO:0044421//extracellular region part	-	GO:0006897//endocytosis
MSTRG.10247.2	-	ncbi_101113346	SLFN11	0.962287	3.31e-05	NC_040262.1	48995607	48998479	+	NC_040262.1	48899392	48963934	-	-	PREDICTED: schlafen family member 11 isoform X1 [Ovis aries]	-	-	-	-	-	-	-
MSTRG.10364.2	-	ncbi_101113346	SLFN11	0.962287	3.31e-05	NC_040263.1	1219308	1225564	+	NC_040262.1	48899392	48963934	-	-	PREDICTED: schlafen family member 11 isoform X1 [Ovis aries]	-	-	-	-	-	-	-
MSTRG.14006.3	-	ncbi_101113346	SLFN11	0.988638	5.09e-07	NC_040268.1	79907879	79908311	+	NC_040262.1	48899392	48963934	-	-	PREDICTED: schlafen family member 11 isoform X1 [Ovis aries]	-	-	-	-	-	-	-
MSTRG.14007.1	-	ncbi_101113346	SLFN11	0.963275	3.02e-05	NC_040268.1	79942651	80098996	+	NC_040262.1	48899392	48963934	-	-	PREDICTED: schlafen family member 11 isoform X1 [Ovis aries]	-	-	-	-	-	-	-
MSTRG.14011.1	-	ncbi_101113346	SLFN11	0.962287	3.31e-05	NC_040268.1	80118959	80309198	+	NC_040262.1	48899392	48963934	-	-	PREDICTED: schlafen family member 11 isoform X1 [Ovis aries]	-	-	-	-	-	-	-
MSTRG.14011.2	-	ncbi_101113346	SLFN11	0.991175	2.11e-07	NC_040268.1	80118959	80119480	+	NC_040262.1	48899392	48963934	-	-	PREDICTED: schlafen family member 11 isoform X1 [Ovis aries]	-	-	-	-	-	-	-
MSTRG.14015.1	-	ncbi_101113346	SLFN11	0.970648	1.39e-05	NC_040268.1	80291101	80291611	-	NC_040262.1	48899392	48963934	-	-	PREDICTED: schlafen family member 11 isoform X1 [Ovis aries]	-	-	-	-	-	-	-
MSTRG.14018.1	-	ncbi_101113346	SLFN11	0.960976	3.72e-05	NC_040268.1	80342734	80343244	+	NC_040262.1	48899392	48963934	-	-	PREDICTED: schlafen family member 11 isoform X1 [Ovis aries]	-	-	-	-	-	-	-
MSTRG.14612.2	-	ncbi_101113346	SLFN11	0.98748	7.14e-07	NC_040269.1	70744390	70744922	-	NC_040262.1	48899392	48963934	-	-	PREDICTED: schlafen family member 11 isoform X1 [Ovis aries]	-	-	-	-	-	-	-
MSTRG.7396.1	-	ncbi_101113346	SLFN11	0.962287	3.31e-05	NC_040258.1	24182536	24183139	-	NC_040262.1	48899392	48963934	-	-	PREDICTED: schlafen family member 11 isoform X1 [Ovis aries]	-	-	-	-	-	-	-
MSTRG.812.3	-	ncbi_101113346	SLFN11	0.962287	3.31e-05	NC_040252.1	107431783	107443253	-	NC_040262.1	48899392	48963934	-	-	PREDICTED: schlafen family member 11 isoform X1 [Ovis aries]	-	-	-	-	-	-	-
MSTRG.8143.2	-	ncbi_101113346	SLFN11	0.962287	3.31e-05	NC_040259.1	28297722	28312493	-	NC_040262.1	48899392	48963934	-	-	PREDICTED: schlafen family member 11 isoform X1 [Ovis aries]	-	-	-	-	-	-	-
XR_003591589.1	ncbi_114118015	ncbi_101113346	SLFN11	0.962287	3.31e-05	NC_040265.1	58446953	58456601	+	NC_040262.1	48899392	48963934	-	--	PREDICTED: schlafen family member 11 isoform X1 [Ovis aries]	-	-	-	-	-	-	-
MSTRG.14018.1	-	ncbi_101113567	ICOS	0.950141	8.68e-05	NC_040268.1	80342734	80343244	+	NC_040253.1	220063294	220087657	+	-	PREDICTED: inducible T-cell costimulator [Ovis aries]	Environmental Information Processing;Organismal Systems;Organismal Systems;Human Diseases	Signaling molecules and interaction;Immune system;Immune system;Immune diseases	ko04514//Cell adhesion molecules (CAMs);ko04660//T cell receptor signaling pathway;ko04672//Intestinal immune network for IgA production;ko05340//Primary immunodeficiency	K06713;K06713;K06713;K06713	GO:0031224//intrinsic component of membrane;GO:0044459//plasma membrane part	-	-
MSTRG.356.2	-	ncbi_101113567	ICOS	0.964898	2.58e-05	NC_040252.1	36939503	36944827	-	NC_040253.1	220063294	220087657	+	-	PREDICTED: inducible T-cell costimulator [Ovis aries]	Environmental Information Processing;Organismal Systems;Organismal Systems;Human Diseases	Signaling molecules and interaction;Immune system;Immune system;Immune diseases	ko04514//Cell adhesion molecules (CAMs);ko04660//T cell receptor signaling pathway;ko04672//Intestinal immune network for IgA production;ko05340//Primary immunodeficiency	K06713;K06713;K06713;K06713	GO:0031224//intrinsic component of membrane;GO:0044459//plasma membrane part	-	-
MSTRG.14127.2	-	ncbi_101113579	CALCR	0.967791	1.91e-05	NC_040269.1	1217005	1245264	+	NC_040255.1	12601468	12646496	-	-	PREDICTED: calcitonin receptor [Ovis aries musimon]	Environmental Information Processing;Organismal Systems	Signaling molecules and interaction;Development	ko04080//Neuroactive ligand-receptor interaction;ko04380//Osteoclast differentiation	K04576;K04576	GO:0016021//integral component of membrane;GO:0042995//cell projection	GO:0097642//calcitonin family receptor activity;GO:0097644//calcitonin family binding	GO:0002573//myeloid leukocyte differentiation;GO:0007188//adenylate cyclase-modulating G-protein coupled receptor signaling pathway;GO:0010863//positive regulation of phospholipase C activity;GO:0030278//regulation of ossification;GO:0030819//positive regulation of cAMP biosynthetic process;GO:0043487//regulation of RNA stability;GO:0051480//regulation of cytosolic calcium ion concentration
MSTRG.9833.4	-	ncbi_101113579	CALCR	0.967791	1.91e-05	NC_040262.1	26022296	26030011	-	NC_040255.1	12601468	12646496	-	-	PREDICTED: calcitonin receptor [Ovis aries musimon]	Environmental Information Processing;Organismal Systems	Signaling molecules and interaction;Development	ko04080//Neuroactive ligand-receptor interaction;ko04380//Osteoclast differentiation	K04576;K04576	GO:0016021//integral component of membrane;GO:0042995//cell projection	GO:0097642//calcitonin family receptor activity;GO:0097644//calcitonin family binding	GO:0002573//myeloid leukocyte differentiation;GO:0007188//adenylate cyclase-modulating G-protein coupled receptor signaling pathway;GO:0010863//positive regulation of phospholipase C activity;GO:0030278//regulation of ossification;GO:0030819//positive regulation of cAMP biosynthetic process;GO:0043487//regulation of RNA stability;GO:0051480//regulation of cytosolic calcium ion concentration
XR_001022322.3	ncbi_101123329	ncbi_101113579	CALCR	0.954728	6.22e-05	NC_040269.1	66220214	66253349	+	NC_040255.1	12601468	12646496	-	--	PREDICTED: calcitonin receptor [Ovis aries musimon]	Environmental Information Processing;Organismal Systems	Signaling molecules and interaction;Development	ko04080//Neuroactive ligand-receptor interaction;ko04380//Osteoclast differentiation	K04576;K04576	GO:0016021//integral component of membrane;GO:0042995//cell projection	GO:0097642//calcitonin family receptor activity;GO:0097644//calcitonin family binding	GO:0002573//myeloid leukocyte differentiation;GO:0007188//adenylate cyclase-modulating G-protein coupled receptor signaling pathway;GO:0010863//positive regulation of phospholipase C activity;GO:0030278//regulation of ossification;GO:0030819//positive regulation of cAMP biosynthetic process;GO:0043487//regulation of RNA stability;GO:0051480//regulation of cytosolic calcium ion concentration
XR_003585666.1	ncbi_114108747	ncbi_101113579	CALCR	0.964446	2.69e-05	NC_040269.1	1224232	1242587	+	NC_040255.1	12601468	12646496	-	--	PREDICTED: calcitonin receptor [Ovis aries musimon]	Environmental Information Processing;Organismal Systems	Signaling molecules and interaction;Development	ko04080//Neuroactive ligand-receptor interaction;ko04380//Osteoclast differentiation	K04576;K04576	GO:0016021//integral component of membrane;GO:0042995//cell projection	GO:0097642//calcitonin family receptor activity;GO:0097644//calcitonin family binding	GO:0002573//myeloid leukocyte differentiation;GO:0007188//adenylate cyclase-modulating G-protein coupled receptor signaling pathway;GO:0010863//positive regulation of phospholipase C activity;GO:0030278//regulation of ossification;GO:0030819//positive regulation of cAMP biosynthetic process;GO:0043487//regulation of RNA stability;GO:0051480//regulation of cytosolic calcium ion concentration
XR_001039451.3	ncbi_105611558	ncbi_101113768	MROH6	0.99401	5.45e-08	NC_040254.1	210163813	210168923	+	NC_040260.1	15383130	15390060	+	--	PREDICTED: maestro heat-like repeat-containing protein family member 6 isoform X2 [Ovis aries musimon]	-	-	-	-	-	-	-
MSTRG.8143.3	-	ncbi_101114379	NDUFA5	0.999785	4.77e-13	NC_040259.1	28297805	28312481	-	NC_040265.1	51897279	51897714	-	-	PREDICTED: NADH dehydrogenase [ubiquinone] 1 alpha subcomplex subunit 5 isoform X2 [Ovis aries]	Metabolism;Organismal Systems;Human Diseases;Human Diseases;Human Diseases;Organismal Systems;Human Diseases;Metabolism	Global and overview maps;Environmental adaptation;Neurodegenerative diseases;Neurodegenerative diseases;Endocrine and metabolic diseases;Nervous system;Neurodegenerative diseases;Energy metabolism	ko01100//Metabolic pathways;ko04714//Thermogenesis;ko05016//Huntington disease;ko05010//Alzheimer disease;ko04932//Non-alcoholic fatty liver disease (NAFLD);ko04723//Retrograde endocannabinoid signaling;ko05012//Parkinson disease;ko00190//Oxidative phosphorylation	K03949;K03949;K03949;K03949;K03949;K03949;K03949;K03949	GO:0019866//organelle inner membrane;GO:0030964//NADH dehydrogenase complex;GO:0044455//mitochondrial membrane part	GO:0050136//NADH dehydrogenase (quinone) activity	GO:0022900//electron transport chain
XR_003591560.1	ncbi_114117998	ncbi_101114379	NDUFA5	0.992913	9.8e-08	NC_040265.1	55023264	55024148	+	NC_040265.1	51897279	51897714	-	--	PREDICTED: NADH dehydrogenase [ubiquinone] 1 alpha subcomplex subunit 5 isoform X2 [Ovis aries]	Metabolism;Organismal Systems;Human Diseases;Human Diseases;Human Diseases;Organismal Systems;Human Diseases;Metabolism	Global and overview maps;Environmental adaptation;Neurodegenerative diseases;Neurodegenerative diseases;Endocrine and metabolic diseases;Nervous system;Neurodegenerative diseases;Energy metabolism	ko01100//Metabolic pathways;ko04714//Thermogenesis;ko05016//Huntington disease;ko05010//Alzheimer disease;ko04932//Non-alcoholic fatty liver disease (NAFLD);ko04723//Retrograde endocannabinoid signaling;ko05012//Parkinson disease;ko00190//Oxidative phosphorylation	K03949;K03949;K03949;K03949;K03949;K03949;K03949;K03949	GO:0019866//organelle inner membrane;GO:0030964//NADH dehydrogenase complex;GO:0044455//mitochondrial membrane part	GO:0050136//NADH dehydrogenase (quinone) activity	GO:0022900//electron transport chain
MSTRG.1914.1	-	ncbi_101114409	MYH11	0.978117	5e-06	NC_040253.1	12185721	12194161	-	NC_040275.1	14350902	14477632	-	-	PREDICTED: myosin-11 isoform X2 [Ovis aries musimon]	Cellular Processes;Cellular Processes;Organismal Systems;Human Diseases	Cell motility;Cellular community - eukaryotes;Circulatory system;Infectious diseases	ko04810//Regulation of actin cytoskeleton;ko04530//Tight junction;ko04270//Vascular smooth muscle contraction;ko05132//Salmonella infection	K10352;K10352;K10352;K10352	GO:0016460//myosin II complex;GO:0031988//membrane-bounded vesicle;GO:0032432//actin filament bundle;GO:0043292//contractile fiber	GO:0003779//actin binding;GO:0005198//structural molecule activity;GO:0017111//nucleoside-triphosphatase activity;GO:0032550//purine ribonucleoside binding	GO:0006936//muscle contraction;GO:0032868//response to insulin;GO:0048747//muscle fiber development;GO:0085029//extracellular matrix assembly
MSTRG.9293.1	-	ncbi_101114409	MYH11	0.984697	1.44e-06	NC_040261.1	85040576	85048161	+	NC_040275.1	14350902	14477632	-	-	PREDICTED: myosin-11 isoform X2 [Ovis aries musimon]	Cellular Processes;Cellular Processes;Organismal Systems;Human Diseases	Cell motility;Cellular community - eukaryotes;Circulatory system;Infectious diseases	ko04810//Regulation of actin cytoskeleton;ko04530//Tight junction;ko04270//Vascular smooth muscle contraction;ko05132//Salmonella infection	K10352;K10352;K10352;K10352	GO:0016460//myosin II complex;GO:0031988//membrane-bounded vesicle;GO:0032432//actin filament bundle;GO:0043292//contractile fiber	GO:0003779//actin binding;GO:0005198//structural molecule activity;GO:0017111//nucleoside-triphosphatase activity;GO:0032550//purine ribonucleoside binding	GO:0006936//muscle contraction;GO:0032868//response to insulin;GO:0048747//muscle fiber development;GO:0085029//extracellular matrix assembly
XR_003586078.1	ncbi_114109401	ncbi_101114783	5HT1E	0.997393	2.97e-09	NC_040270.1	16995404	17001680	+	NC_040259.1	55783648	55785190	-	--	PREDICTED: 5-hydroxytryptamine receptor 1E [Ovis aries]	Environmental Information Processing;Environmental Information Processing;Organismal Systems;Organismal Systems	Signaling molecules and interaction;Signal transduction;Nervous system;Sensory system	ko04080//Neuroactive ligand-receptor interaction;ko04024//cAMP signaling pathway;ko04726//Serotonergic synapse;ko04742//Taste transduction	K04153;K04153;K04153;K04153	GO:0016021//integral component of membrane	GO:0008227//G-protein coupled amine receptor activity;GO:0043169//cation binding	GO:0007188//adenylate cyclase-modulating G-protein coupled receptor signaling pathway;GO:0007267//cell-cell signaling;GO:0030800//negative regulation of cyclic nucleotide metabolic process
XR_003586983.1	ncbi_105604888	ncbi_101114783	5HT1E	0.991836	1.61e-07	NC_040276.1	895568	903274	+	NC_040259.1	55783648	55785190	-	--	PREDICTED: 5-hydroxytryptamine receptor 1E [Ovis aries]	Environmental Information Processing;Environmental Information Processing;Organismal Systems;Organismal Systems	Signaling molecules and interaction;Signal transduction;Nervous system;Sensory system	ko04080//Neuroactive ligand-receptor interaction;ko04024//cAMP signaling pathway;ko04726//Serotonergic synapse;ko04742//Taste transduction	K04153;K04153;K04153;K04153	GO:0016021//integral component of membrane	GO:0008227//G-protein coupled amine receptor activity;GO:0043169//cation binding	GO:0007188//adenylate cyclase-modulating G-protein coupled receptor signaling pathway;GO:0007267//cell-cell signaling;GO:0030800//negative regulation of cyclic nucleotide metabolic process
MSTRG.17579.1	-	ncbi_101115062	MUC15	0.962838	3.14e-05	NC_040276.1	12829094	12857586	+	NC_040266.1	60816942	60830298	-	-	PREDICTED: mucin-15 [Ovis aries]	-	-	-	-	GO:0031224//intrinsic component of membrane	-	-
MSTRG.14018.1	-	ncbi_101115321	C2	0.961464	3.56e-05	NC_040268.1	80342734	80343244	+	NC_040271.1	29247993	29259756	-	-	PREDICTED: complement C2 isoform X1 [Ovis aries]	Human Diseases;Organismal Systems;Human Diseases;Human Diseases	Immune diseases;Immune system;Infectious diseases;Infectious diseases	ko05322//Systemic lupus erythematosus;ko04610//Complement and coagulation cascades;ko05150//Staphylococcus aureus infection;ko05133//Pertussis	K01332;K01332;K01332;K01332	GO:0031988//membrane-bounded vesicle	GO:0004175//endopeptidase activity;GO:0043169//cation binding	GO:0006952//defense response;GO:0006956//complement activation;GO:0043277//apoptotic cell clearance
MSTRG.10247.2	-	ncbi_101115553	CCL5	0.970691	1.38e-05	NC_040262.1	48995607	48998479	+	NC_040262.1	49246876	49253659	-	-	PREDICTED: C-C motif chemokine 5 isoform X2 [Ovis aries musimon]	Environmental Information Processing;Human Diseases;Human Diseases;Human Diseases;Organismal Systems;Organismal Systems;Environmental Information Processing;Organismal Systems;Human Diseases;Human Diseases;Human Diseases;Organismal Systems;Human Diseases	Signaling molecules and interaction;Infectious diseases;Infectious diseases;Infectious diseases;Immune system;Immune system;Signal transduction;Immune system;Infectious diseases;Immune diseases;Infectious diseases;Immune system;Neurodegenerative diseases	ko04060//Cytokine-cytokine receptor interaction;ko05163//Human cytomegalovirus infection;ko05168//Herpes simplex infection;ko05164//Influenza A;ko04621//NOD-like receptor signaling pathway;ko04062//Chemokine signaling pathway;ko04668//TNF signaling pathway;ko04620//Toll-like receptor signaling pathway;ko05142//Chagas disease (American trypanosomiasis);ko05323//Rheumatoid arthritis;ko05120//Epithe…	K12499;K12499;K12499;K12499;K12499;K12499;K12499;K12499;K12499;K12499;K12499;K12499;K12499	GO:0044421//extracellular region part;GO:0044424//intracellular part	GO:0004629//phospholipase C activity;GO:0005125//cytokine activity;GO:0016301//kinase activity;GO:0030296//protein tyrosine kinase activator activity;GO:0046983//protein dimerization activity;GO:0048019//receptor antagonist activity;GO:0048020//CCR chemokine receptor binding;GO:0060229//lipase activator activity	GO:0001960//negative regulation of cytokine-mediated signaling pathway;GO:0002690//positive regulation of leukocyte chemotaxis;GO:0006816//calcium ion transport;GO:0006875//cellular metal ion homeostasis;GO:0008277//regulation of G-protein coupled receptor protein signaling pathway;GO:0008284//positive regulation of cell proliferation;GO:0009891//positive regulation of biosynthetic process;GO:001…
MSTRG.10364.2	-	ncbi_101115553	CCL5	0.970691	1.38e-05	NC_040263.1	1219308	1225564	+	NC_040262.1	49246876	49253659	-	-	PREDICTED: C-C motif chemokine 5 isoform X2 [Ovis aries musimon]	Environmental Information Processing;Human Diseases;Human Diseases;Human Diseases;Organismal Systems;Organismal Systems;Environmental Information Processing;Organismal Systems;Human Diseases;Human Diseases;Human Diseases;Organismal Systems;Human Diseases	Signaling molecules and interaction;Infectious diseases;Infectious diseases;Infectious diseases;Immune system;Immune system;Signal transduction;Immune system;Infectious diseases;Immune diseases;Infectious diseases;Immune system;Neurodegenerative diseases	ko04060//Cytokine-cytokine receptor interaction;ko05163//Human cytomegalovirus infection;ko05168//Herpes simplex infection;ko05164//Influenza A;ko04621//NOD-like receptor signaling pathway;ko04062//Chemokine signaling pathway;ko04668//TNF signaling pathway;ko04620//Toll-like receptor signaling pathway;ko05142//Chagas disease (American trypanosomiasis);ko05323//Rheumatoid arthritis;ko05120//Epithe…	K12499;K12499;K12499;K12499;K12499;K12499;K12499;K12499;K12499;K12499;K12499;K12499;K12499	GO:0044421//extracellular region part;GO:0044424//intracellular part	GO:0004629//phospholipase C activity;GO:0005125//cytokine activity;GO:0016301//kinase activity;GO:0030296//protein tyrosine kinase activator activity;GO:0046983//protein dimerization activity;GO:0048019//receptor antagonist activity;GO:0048020//CCR chemokine receptor binding;GO:0060229//lipase activator activity	GO:0001960//negative regulation of cytokine-mediated signaling pathway;GO:0002690//positive regulation of leukocyte chemotaxis;GO:0006816//calcium ion transport;GO:0006875//cellular metal ion homeostasis;GO:0008277//regulation of G-protein coupled receptor protein signaling pathway;GO:0008284//positive regulation of cell proliferation;GO:0009891//positive regulation of biosynthetic process;GO:001…
MSTRG.14006.3	-	ncbi_101115553	CCL5	0.982109	2.48e-06	NC_040268.1	79907879	79908311	+	NC_040262.1	49246876	49253659	-	-	PREDICTED: C-C motif chemokine 5 isoform X2 [Ovis aries musimon]	Environmental Information Processing;Human Diseases;Human Diseases;Human Diseases;Organismal Systems;Organismal Systems;Environmental Information Processing;Organismal Systems;Human Diseases;Human Diseases;Human Diseases;Organismal Systems;Human Diseases	Signaling molecules and interaction;Infectious diseases;Infectious diseases;Infectious diseases;Immune system;Immune system;Signal transduction;Immune system;Infectious diseases;Immune diseases;Infectious diseases;Immune system;Neurodegenerative diseases	ko04060//Cytokine-cytokine receptor interaction;ko05163//Human cytomegalovirus infection;ko05168//Herpes simplex infection;ko05164//Influenza A;ko04621//NOD-like receptor signaling pathway;ko04062//Chemokine signaling pathway;ko04668//TNF signaling pathway;ko04620//Toll-like receptor signaling pathway;ko05142//Chagas disease (American trypanosomiasis);ko05323//Rheumatoid arthritis;ko05120//Epithe…	K12499;K12499;K12499;K12499;K12499;K12499;K12499;K12499;K12499;K12499;K12499;K12499;K12499	GO:0044421//extracellular region part;GO:0044424//intracellular part	GO:0004629//phospholipase C activity;GO:0005125//cytokine activity;GO:0016301//kinase activity;GO:0030296//protein tyrosine kinase activator activity;GO:0046983//protein dimerization activity;GO:0048019//receptor antagonist activity;GO:0048020//CCR chemokine receptor binding;GO:0060229//lipase activator activity	GO:0001960//negative regulation of cytokine-mediated signaling pathway;GO:0002690//positive regulation of leukocyte chemotaxis;GO:0006816//calcium ion transport;GO:0006875//cellular metal ion homeostasis;GO:0008277//regulation of G-protein coupled receptor protein signaling pathway;GO:0008284//positive regulation of cell proliferation;GO:0009891//positive regulation of biosynthetic process;GO:001…
MSTRG.14007.1	-	ncbi_101115553	CCL5	0.973449	9.78e-06	NC_040268.1	79942651	80098996	+	NC_040262.1	49246876	49253659	-	-	PREDICTED: C-C motif chemokine 5 isoform X2 [Ovis aries musimon]	Environmental Information Processing;Human Diseases;Human Diseases;Human Diseases;Organismal Systems;Organismal Systems;Environmental Information Processing;Organismal Systems;Human Diseases;Human Diseases;Human Diseases;Organismal Systems;Human Diseases	Signaling molecules and interaction;Infectious diseases;Infectious diseases;Infectious diseases;Immune system;Immune system;Signal transduction;Immune system;Infectious diseases;Immune diseases;Infectious diseases;Immune system;Neurodegenerative diseases	ko04060//Cytokine-cytokine receptor interaction;ko05163//Human cytomegalovirus infection;ko05168//Herpes simplex infection;ko05164//Influenza A;ko04621//NOD-like receptor signaling pathway;ko04062//Chemokine signaling pathway;ko04668//TNF signaling pathway;ko04620//Toll-like receptor signaling pathway;ko05142//Chagas disease (American trypanosomiasis);ko05323//Rheumatoid arthritis;ko05120//Epithe…	K12499;K12499;K12499;K12499;K12499;K12499;K12499;K12499;K12499;K12499;K12499;K12499;K12499	GO:0044421//extracellular region part;GO:0044424//intracellular part	GO:0004629//phospholipase C activity;GO:0005125//cytokine activity;GO:0016301//kinase activity;GO:0030296//protein tyrosine kinase activator activity;GO:0046983//protein dimerization activity;GO:0048019//receptor antagonist activity;GO:0048020//CCR chemokine receptor binding;GO:0060229//lipase activator activity	GO:0001960//negative regulation of cytokine-mediated signaling pathway;GO:0002690//positive regulation of leukocyte chemotaxis;GO:0006816//calcium ion transport;GO:0006875//cellular metal ion homeostasis;GO:0008277//regulation of G-protein coupled receptor protein signaling pathway;GO:0008284//positive regulation of cell proliferation;GO:0009891//positive regulation of biosynthetic process;GO:001…
MSTRG.14011.1	-	ncbi_101115553	CCL5	0.970691	1.38e-05	NC_040268.1	80118959	80309198	+	NC_040262.1	49246876	49253659	-	-	PREDICTED: C-C motif chemokine 5 isoform X2 [Ovis aries musimon]	Environmental Information Processing;Human Diseases;Human Diseases;Human Diseases;Organismal Systems;Organismal Systems;Environmental Information Processing;Organismal Systems;Human Diseases;Human Diseases;Human Diseases;Organismal Systems;Human Diseases	Signaling molecules and interaction;Infectious diseases;Infectious diseases;Infectious diseases;Immune system;Immune system;Signal transduction;Immune system;Infectious diseases;Immune diseases;Infectious diseases;Immune system;Neurodegenerative diseases	ko04060//Cytokine-cytokine receptor interaction;ko05163//Human cytomegalovirus infection;ko05168//Herpes simplex infection;ko05164//Influenza A;ko04621//NOD-like receptor signaling pathway;ko04062//Chemokine signaling pathway;ko04668//TNF signaling pathway;ko04620//Toll-like receptor signaling pathway;ko05142//Chagas disease (American trypanosomiasis);ko05323//Rheumatoid arthritis;ko05120//Epithe…	K12499;K12499;K12499;K12499;K12499;K12499;K12499;K12499;K12499;K12499;K12499;K12499;K12499	GO:0044421//extracellular region part;GO:0044424//intracellular part	GO:0004629//phospholipase C activity;GO:0005125//cytokine activity;GO:0016301//kinase activity;GO:0030296//protein tyrosine kinase activator activity;GO:0046983//protein dimerization activity;GO:0048019//receptor antagonist activity;GO:0048020//CCR chemokine receptor binding;GO:0060229//lipase activator activity	GO:0001960//negative regulation of cytokine-mediated signaling pathway;GO:0002690//positive regulation of leukocyte chemotaxis;GO:0006816//calcium ion transport;GO:0006875//cellular metal ion homeostasis;GO:0008277//regulation of G-protein coupled receptor protein signaling pathway;GO:0008284//positive regulation of cell proliferation;GO:0009891//positive regulation of biosynthetic process;GO:001…
MSTRG.14011.2	-	ncbi_101115553	CCL5	0.986342	9.67e-07	NC_040268.1	80118959	80119480	+	NC_040262.1	49246876	49253659	-	-	PREDICTED: C-C motif chemokine 5 isoform X2 [Ovis aries musimon]	Environmental Information Processing;Human Diseases;Human Diseases;Human Diseases;Organismal Systems;Organismal Systems;Environmental Information Processing;Organismal Systems;Human Diseases;Human Diseases;Human Diseases;Organismal Systems;Human Diseases	Signaling molecules and interaction;Infectious diseases;Infectious diseases;Infectious diseases;Immune system;Immune system;Signal transduction;Immune system;Infectious diseases;Immune diseases;Infectious diseases;Immune system;Neurodegenerative diseases	ko04060//Cytokine-cytokine receptor interaction;ko05163//Human cytomegalovirus infection;ko05168//Herpes simplex infection;ko05164//Influenza A;ko04621//NOD-like receptor signaling pathway;ko04062//Chemokine signaling pathway;ko04668//TNF signaling pathway;ko04620//Toll-like receptor signaling pathway;ko05142//Chagas disease (American trypanosomiasis);ko05323//Rheumatoid arthritis;ko05120//Epithe…	K12499;K12499;K12499;K12499;K12499;K12499;K12499;K12499;K12499;K12499;K12499;K12499;K12499	GO:0044421//extracellular region part;GO:0044424//intracellular part	GO:0004629//phospholipase C activity;GO:0005125//cytokine activity;GO:0016301//kinase activity;GO:0030296//protein tyrosine kinase activator activity;GO:0046983//protein dimerization activity;GO:0048019//receptor antagonist activity;GO:0048020//CCR chemokine receptor binding;GO:0060229//lipase activator activity	GO:0001960//negative regulation of cytokine-mediated signaling pathway;GO:0002690//positive regulation of leukocyte chemotaxis;GO:0006816//calcium ion transport;GO:0006875//cellular metal ion homeostasis;GO:0008277//regulation of G-protein coupled receptor protein signaling pathway;GO:0008284//positive regulation of cell proliferation;GO:0009891//positive regulation of biosynthetic process;GO:001…
MSTRG.14015.1	-	ncbi_101115553	CCL5	0.98059	3.29e-06	NC_040268.1	80291101	80291611	-	NC_040262.1	49246876	49253659	-	-	PREDICTED: C-C motif chemokine 5 isoform X2 [Ovis aries musimon]	Environmental Information Processing;Human Diseases;Human Diseases;Human Diseases;Organismal Systems;Organismal Systems;Environmental Information Processing;Organismal Systems;Human Diseases;Human Diseases;Human Diseases;Organismal Systems;Human Diseases	Signaling molecules and interaction;Infectious diseases;Infectious diseases;Infectious diseases;Immune system;Immune system;Signal transduction;Immune system;Infectious diseases;Immune diseases;Infectious diseases;Immune system;Neurodegenerative diseases	ko04060//Cytokine-cytokine receptor interaction;ko05163//Human cytomegalovirus infection;ko05168//Herpes simplex infection;ko05164//Influenza A;ko04621//NOD-like receptor signaling pathway;ko04062//Chemokine signaling pathway;ko04668//TNF signaling pathway;ko04620//Toll-like receptor signaling pathway;ko05142//Chagas disease (American trypanosomiasis);ko05323//Rheumatoid arthritis;ko05120//Epithe…	K12499;K12499;K12499;K12499;K12499;K12499;K12499;K12499;K12499;K12499;K12499;K12499;K12499	GO:0044421//extracellular region part;GO:0044424//intracellular part	GO:0004629//phospholipase C activity;GO:0005125//cytokine activity;GO:0016301//kinase activity;GO:0030296//protein tyrosine kinase activator activity;GO:0046983//protein dimerization activity;GO:0048019//receptor antagonist activity;GO:0048020//CCR chemokine receptor binding;GO:0060229//lipase activator activity	GO:0001960//negative regulation of cytokine-mediated signaling pathway;GO:0002690//positive regulation of leukocyte chemotaxis;GO:0006816//calcium ion transport;GO:0006875//cellular metal ion homeostasis;GO:0008277//regulation of G-protein coupled receptor protein signaling pathway;GO:0008284//positive regulation of cell proliferation;GO:0009891//positive regulation of biosynthetic process;GO:001…
MSTRG.14018.1	-	ncbi_101115553	CCL5	0.986621	9e-07	NC_040268.1	80342734	80343244	+	NC_040262.1	49246876	49253659	-	-	PREDICTED: C-C motif chemokine 5 isoform X2 [Ovis aries musimon]	Environmental Information Processing;Human Diseases;Human Diseases;Human Diseases;Organismal Systems;Organismal Systems;Environmental Information Processing;Organismal Systems;Human Diseases;Human Diseases;Human Diseases;Organismal Systems;Human Diseases	Signaling molecules and interaction;Infectious diseases;Infectious diseases;Infectious diseases;Immune system;Immune system;Signal transduction;Immune system;Infectious diseases;Immune diseases;Infectious diseases;Immune system;Neurodegenerative diseases	ko04060//Cytokine-cytokine receptor interaction;ko05163//Human cytomegalovirus infection;ko05168//Herpes simplex infection;ko05164//Influenza A;ko04621//NOD-like receptor signaling pathway;ko04062//Chemokine signaling pathway;ko04668//TNF signaling pathway;ko04620//Toll-like receptor signaling pathway;ko05142//Chagas disease (American trypanosomiasis);ko05323//Rheumatoid arthritis;ko05120//Epithe…	K12499;K12499;K12499;K12499;K12499;K12499;K12499;K12499;K12499;K12499;K12499;K12499;K12499	GO:0044421//extracellular region part;GO:0044424//intracellular part	GO:0004629//phospholipase C activity;GO:0005125//cytokine activity;GO:0016301//kinase activity;GO:0030296//protein tyrosine kinase activator activity;GO:0046983//protein dimerization activity;GO:0048019//receptor antagonist activity;GO:0048020//CCR chemokine receptor binding;GO:0060229//lipase activator activity	GO:0001960//negative regulation of cytokine-mediated signaling pathway;GO:0002690//positive regulation of leukocyte chemotaxis;GO:0006816//calcium ion transport;GO:0006875//cellular metal ion homeostasis;GO:0008277//regulation of G-protein coupled receptor protein signaling pathway;GO:0008284//positive regulation of cell proliferation;GO:0009891//positive regulation of biosynthetic process;GO:001…
MSTRG.14612.2	-	ncbi_101115553	CCL5	0.99173	1.68e-07	NC_040269.1	70744390	70744922	-	NC_040262.1	49246876	49253659	-	-	PREDICTED: C-C motif chemokine 5 isoform X2 [Ovis aries musimon]	Environmental Information Processing;Human Diseases;Human Diseases;Human Diseases;Organismal Systems;Organismal Systems;Environmental Information Processing;Organismal Systems;Human Diseases;Human Diseases;Human Diseases;Organismal Systems;Human Diseases	Signaling molecules and interaction;Infectious diseases;Infectious diseases;Infectious diseases;Immune system;Immune system;Signal transduction;Immune system;Infectious diseases;Immune diseases;Infectious diseases;Immune system;Neurodegenerative diseases	ko04060//Cytokine-cytokine receptor interaction;ko05163//Human cytomegalovirus infection;ko05168//Herpes simplex infection;ko05164//Influenza A;ko04621//NOD-like receptor signaling pathway;ko04062//Chemokine signaling pathway;ko04668//TNF signaling pathway;ko04620//Toll-like receptor signaling pathway;ko05142//Chagas disease (American trypanosomiasis);ko05323//Rheumatoid arthritis;ko05120//Epithe…	K12499;K12499;K12499;K12499;K12499;K12499;K12499;K12499;K12499;K12499;K12499;K12499;K12499	GO:0044421//extracellular region part;GO:0044424//intracellular part	GO:0004629//phospholipase C activity;GO:0005125//cytokine activity;GO:0016301//kinase activity;GO:0030296//protein tyrosine kinase activator activity;GO:0046983//protein dimerization activity;GO:0048019//receptor antagonist activity;GO:0048020//CCR chemokine receptor binding;GO:0060229//lipase activator activity	GO:0001960//negative regulation of cytokine-mediated signaling pathway;GO:0002690//positive regulation of leukocyte chemotaxis;GO:0006816//calcium ion transport;GO:0006875//cellular metal ion homeostasis;GO:0008277//regulation of G-protein coupled receptor protein signaling pathway;GO:0008284//positive regulation of cell proliferation;GO:0009891//positive regulation of biosynthetic process;GO:001…
MSTRG.7396.1	-	ncbi_101115553	CCL5	0.970691	1.38e-05	NC_040258.1	24182536	24183139	-	NC_040262.1	49246876	49253659	-	-	PREDICTED: C-C motif chemokine 5 isoform X2 [Ovis aries musimon]	Environmental Information Processing;Human Diseases;Human Diseases;Human Diseases;Organismal Systems;Organismal Systems;Environmental Information Processing;Organismal Systems;Human Diseases;Human Diseases;Human Diseases;Organismal Systems;Human Diseases	Signaling molecules and interaction;Infectious diseases;Infectious diseases;Infectious diseases;Immune system;Immune system;Signal transduction;Immune system;Infectious diseases;Immune diseases;Infectious diseases;Immune system;Neurodegenerative diseases	ko04060//Cytokine-cytokine receptor interaction;ko05163//Human cytomegalovirus infection;ko05168//Herpes simplex infection;ko05164//Influenza A;ko04621//NOD-like receptor signaling pathway;ko04062//Chemokine signaling pathway;ko04668//TNF signaling pathway;ko04620//Toll-like receptor signaling pathway;ko05142//Chagas disease (American trypanosomiasis);ko05323//Rheumatoid arthritis;ko05120//Epithe…	K12499;K12499;K12499;K12499;K12499;K12499;K12499;K12499;K12499;K12499;K12499;K12499;K12499	GO:0044421//extracellular region part;GO:0044424//intracellular part	GO:0004629//phospholipase C activity;GO:0005125//cytokine activity;GO:0016301//kinase activity;GO:0030296//protein tyrosine kinase activator activity;GO:0046983//protein dimerization activity;GO:0048019//receptor antagonist activity;GO:0048020//CCR chemokine receptor binding;GO:0060229//lipase activator activity	GO:0001960//negative regulation of cytokine-mediated signaling pathway;GO:0002690//positive regulation of leukocyte chemotaxis;GO:0006816//calcium ion transport;GO:0006875//cellular metal ion homeostasis;GO:0008277//regulation of G-protein coupled receptor protein signaling pathway;GO:0008284//positive regulation of cell proliferation;GO:0009891//positive regulation of biosynthetic process;GO:001…
MSTRG.812.3	-	ncbi_101115553	CCL5	0.970691	1.38e-05	NC_040252.1	107431783	107443253	-	NC_040262.1	49246876	49253659	-	-	PREDICTED: C-C motif chemokine 5 isoform X2 [Ovis aries musimon]	Environmental Information Processing;Human Diseases;Human Diseases;Human Diseases;Organismal Systems;Organismal Systems;Environmental Information Processing;Organismal Systems;Human Diseases;Human Diseases;Human Diseases;Organismal Systems;Human Diseases	Signaling molecules and interaction;Infectious diseases;Infectious diseases;Infectious diseases;Immune system;Immune system;Signal transduction;Immune system;Infectious diseases;Immune diseases;Infectious diseases;Immune system;Neurodegenerative diseases	ko04060//Cytokine-cytokine receptor interaction;ko05163//Human cytomegalovirus infection;ko05168//Herpes simplex infection;ko05164//Influenza A;ko04621//NOD-like receptor signaling pathway;ko04062//Chemokine signaling pathway;ko04668//TNF signaling pathway;ko04620//Toll-like receptor signaling pathway;ko05142//Chagas disease (American trypanosomiasis);ko05323//Rheumatoid arthritis;ko05120//Epithe…	K12499;K12499;K12499;K12499;K12499;K12499;K12499;K12499;K12499;K12499;K12499;K12499;K12499	GO:0044421//extracellular region part;GO:0044424//intracellular part	GO:0004629//phospholipase C activity;GO:0005125//cytokine activity;GO:0016301//kinase activity;GO:0030296//protein tyrosine kinase activator activity;GO:0046983//protein dimerization activity;GO:0048019//receptor antagonist activity;GO:0048020//CCR chemokine receptor binding;GO:0060229//lipase activator activity	GO:0001960//negative regulation of cytokine-mediated signaling pathway;GO:0002690//positive regulation of leukocyte chemotaxis;GO:0006816//calcium ion transport;GO:0006875//cellular metal ion homeostasis;GO:0008277//regulation of G-protein coupled receptor protein signaling pathway;GO:0008284//positive regulation of cell proliferation;GO:0009891//positive regulation of biosynthetic process;GO:001…
MSTRG.8143.2	-	ncbi_101115553	CCL5	0.970691	1.38e-05	NC_040259.1	28297722	28312493	-	NC_040262.1	49246876	49253659	-	-	PREDICTED: C-C motif chemokine 5 isoform X2 [Ovis aries musimon]	Environmental Information Processing;Human Diseases;Human Diseases;Human Diseases;Organismal Systems;Organismal Systems;Environmental Information Processing;Organismal Systems;Human Diseases;Human Diseases;Human Diseases;Organismal Systems;Human Diseases	Signaling molecules and interaction;Infectious diseases;Infectious diseases;Infectious diseases;Immune system;Immune system;Signal transduction;Immune system;Infectious diseases;Immune diseases;Infectious diseases;Immune system;Neurodegenerative diseases	ko04060//Cytokine-cytokine receptor interaction;ko05163//Human cytomegalovirus infection;ko05168//Herpes simplex infection;ko05164//Influenza A;ko04621//NOD-like receptor signaling pathway;ko04062//Chemokine signaling pathway;ko04668//TNF signaling pathway;ko04620//Toll-like receptor signaling pathway;ko05142//Chagas disease (American trypanosomiasis);ko05323//Rheumatoid arthritis;ko05120//Epithe…	K12499;K12499;K12499;K12499;K12499;K12499;K12499;K12499;K12499;K12499;K12499;K12499;K12499	GO:0044421//extracellular region part;GO:0044424//intracellular part	GO:0004629//phospholipase C activity;GO:0005125//cytokine activity;GO:0016301//kinase activity;GO:0030296//protein tyrosine kinase activator activity;GO:0046983//protein dimerization activity;GO:0048019//receptor antagonist activity;GO:0048020//CCR chemokine receptor binding;GO:0060229//lipase activator activity	GO:0001960//negative regulation of cytokine-mediated signaling pathway;GO:0002690//positive regulation of leukocyte chemotaxis;GO:0006816//calcium ion transport;GO:0006875//cellular metal ion homeostasis;GO:0008277//regulation of G-protein coupled receptor protein signaling pathway;GO:0008284//positive regulation of cell proliferation;GO:0009891//positive regulation of biosynthetic process;GO:001…
XR_003591589.1	ncbi_114118015	ncbi_101115553	CCL5	0.970691	1.38e-05	NC_040265.1	58446953	58456601	+	NC_040262.1	49246876	49253659	-	--	PREDICTED: C-C motif chemokine 5 isoform X2 [Ovis aries musimon]	Environmental Information Processing;Human Diseases;Human Diseases;Human Diseases;Organismal Systems;Organismal Systems;Environmental Information Processing;Organismal Systems;Human Diseases;Human Diseases;Human Diseases;Organismal Systems;Human Diseases	Signaling molecules and interaction;Infectious diseases;Infectious diseases;Infectious diseases;Immune system;Immune system;Signal transduction;Immune system;Infectious diseases;Immune diseases;Infectious diseases;Immune system;Neurodegenerative diseases	ko04060//Cytokine-cytokine receptor interaction;ko05163//Human cytomegalovirus infection;ko05168//Herpes simplex infection;ko05164//Influenza A;ko04621//NOD-like receptor signaling pathway;ko04062//Chemokine signaling pathway;ko04668//TNF signaling pathway;ko04620//Toll-like receptor signaling pathway;ko05142//Chagas disease (American trypanosomiasis);ko05323//Rheumatoid arthritis;ko05120//Epithe…	K12499;K12499;K12499;K12499;K12499;K12499;K12499;K12499;K12499;K12499;K12499;K12499;K12499	GO:0044421//extracellular region part;GO:0044424//intracellular part	GO:0004629//phospholipase C activity;GO:0005125//cytokine activity;GO:0016301//kinase activity;GO:0030296//protein tyrosine kinase activator activity;GO:0046983//protein dimerization activity;GO:0048019//receptor antagonist activity;GO:0048020//CCR chemokine receptor binding;GO:0060229//lipase activator activity	GO:0001960//negative regulation of cytokine-mediated signaling pathway;GO:0002690//positive regulation of leukocyte chemotaxis;GO:0006816//calcium ion transport;GO:0006875//cellular metal ion homeostasis;GO:0008277//regulation of G-protein coupled receptor protein signaling pathway;GO:0008284//positive regulation of cell proliferation;GO:0009891//positive regulation of biosynthetic process;GO:001…
MSTRG.14006.3	-	ncbi_101115580	TAP1	0.966912	2.1e-05	NC_040268.1	79907879	79908311	+	NC_040271.1	8878588	8887709	-	-	PREDICTED: antigen peptide transporter 1 [Ovis aries musimon]	Human Diseases;Human Diseases;Cellular Processes;Organismal Systems;Environmental Information Processing;Human Diseases	Infectious diseases;Infectious diseases;Transport and catabolism;Immune system;Membrane transport;Immune diseases	ko05163//Human cytomegalovirus infection;ko05168//Herpes simplex infection;ko04145//Phagosome;ko04612//Antigen processing and presentation;ko02010//ABC transporters;ko05340//Primary immunodeficiency	K05653;K05653;K05653;K05653;K05653;K05653	-	-	-
MSTRG.14011.2	-	ncbi_101115580	TAP1	0.979634	3.89e-06	NC_040268.1	80118959	80119480	+	NC_040271.1	8878588	8887709	-	-	PREDICTED: antigen peptide transporter 1 [Ovis aries musimon]	Human Diseases;Human Diseases;Cellular Processes;Organismal Systems;Environmental Information Processing;Human Diseases	Infectious diseases;Infectious diseases;Transport and catabolism;Immune system;Membrane transport;Immune diseases	ko05163//Human cytomegalovirus infection;ko05168//Herpes simplex infection;ko04145//Phagosome;ko04612//Antigen processing and presentation;ko02010//ABC transporters;ko05340//Primary immunodeficiency	K05653;K05653;K05653;K05653;K05653;K05653	-	-	-
MSTRG.14015.1	-	ncbi_101115580	TAP1	0.954073	6.53e-05	NC_040268.1	80291101	80291611	-	NC_040271.1	8878588	8887709	-	-	PREDICTED: antigen peptide transporter 1 [Ovis aries musimon]	Human Diseases;Human Diseases;Cellular Processes;Organismal Systems;Environmental Information Processing;Human Diseases	Infectious diseases;Infectious diseases;Transport and catabolism;Immune system;Membrane transport;Immune diseases	ko05163//Human cytomegalovirus infection;ko05168//Herpes simplex infection;ko04145//Phagosome;ko04612//Antigen processing and presentation;ko02010//ABC transporters;ko05340//Primary immunodeficiency	K05653;K05653;K05653;K05653;K05653;K05653	-	-	-
MSTRG.14018.1	-	ncbi_101115580	TAP1	0.989959	3.31e-07	NC_040268.1	80342734	80343244	+	NC_040271.1	8878588	8887709	-	-	PREDICTED: antigen peptide transporter 1 [Ovis aries musimon]	Human Diseases;Human Diseases;Cellular Processes;Organismal Systems;Environmental Information Processing;Human Diseases	Infectious diseases;Infectious diseases;Transport and catabolism;Immune system;Membrane transport;Immune diseases	ko05163//Human cytomegalovirus infection;ko05168//Herpes simplex infection;ko04145//Phagosome;ko04612//Antigen processing and presentation;ko02010//ABC transporters;ko05340//Primary immunodeficiency	K05653;K05653;K05653;K05653;K05653;K05653	-	-	-
MSTRG.14612.2	-	ncbi_101115580	TAP1	0.983933	1.7e-06	NC_040269.1	70744390	70744922	-	NC_040271.1	8878588	8887709	-	-	PREDICTED: antigen peptide transporter 1 [Ovis aries musimon]	Human Diseases;Human Diseases;Cellular Processes;Organismal Systems;Environmental Information Processing;Human Diseases	Infectious diseases;Infectious diseases;Transport and catabolism;Immune system;Membrane transport;Immune diseases	ko05163//Human cytomegalovirus infection;ko05168//Herpes simplex infection;ko04145//Phagosome;ko04612//Antigen processing and presentation;ko02010//ABC transporters;ko05340//Primary immunodeficiency	K05653;K05653;K05653;K05653;K05653;K05653	-	-	-
XR_003586078.1	ncbi_114109401	ncbi_101115699	DUSP2	0.97328	1e-05	NC_040270.1	16995404	17001680	+	NC_040254.1	110396795	110399575	+	--	PREDICTED: dual specificity protein phosphatase 2 isoform X2 [Ovis aries musimon]	Environmental Information Processing	Signal transduction	ko04010//MAPK signaling pathway	K04459	-	-	-
XR_003586983.1	ncbi_105604888	ncbi_101115699	DUSP2	0.98246	2.31e-06	NC_040276.1	895568	903274	+	NC_040254.1	110396795	110399575	+	--	PREDICTED: dual specificity protein phosphatase 2 isoform X2 [Ovis aries musimon]	Environmental Information Processing	Signal transduction	ko04010//MAPK signaling pathway	K04459	-	-	-
MSTRG.13054.1	-	ncbi_101115753	Hist1h3b	0.964753	2.62e-05	NC_040266.1	56447590	56452487	-	NC_040252.1	105707414	105707843	-	-	Histone H3c [Culex quinquefasciatus]	-	-	-	-	GO:0031988//membrane-bounded vesicle;GO:0043231//intracellular membrane-bounded organelle;GO:0043232//intracellular non-membrane-bounded organelle	GO:0003676//nucleic acid binding;GO:0046983//protein dimerization activity	GO:0034728//nucleosome organization
MSTRG.15421.6	-	ncbi_101115753	Hist1h3b	0.964753	2.62e-05	NC_040271.1	29624750	29813504	+	NC_040252.1	105707414	105707843	-	-	Histone H3c [Culex quinquefasciatus]	-	-	-	-	GO:0031988//membrane-bounded vesicle;GO:0043231//intracellular membrane-bounded organelle;GO:0043232//intracellular non-membrane-bounded organelle	GO:0003676//nucleic acid binding;GO:0046983//protein dimerization activity	GO:0034728//nucleosome organization
MSTRG.2088.1	-	ncbi_101115753	Hist1h3b	0.985393	1.22e-06	NC_040253.1	43850145	44028113	-	NC_040252.1	105707414	105707843	-	-	Histone H3c [Culex quinquefasciatus]	-	-	-	-	GO:0031988//membrane-bounded vesicle;GO:0043231//intracellular membrane-bounded organelle;GO:0043232//intracellular non-membrane-bounded organelle	GO:0003676//nucleic acid binding;GO:0046983//protein dimerization activity	GO:0034728//nucleosome organization
MSTRG.10247.2	-	ncbi_101115834	PSMB9	0.964474	2.69e-05	NC_040262.1	48995607	48998479	+	NC_040271.1	8887789	8894294	+	-	PREDICTED: proteasome subunit beta type-9 isoform X2 [Ovis aries musimon]	Genetic Information Processing	Folding, sorting and degradation	ko03050//Proteasome	K02741	GO:0000502//proteasome complex;GO:0031988//membrane-bounded vesicle;GO:0043231//intracellular membrane-bounded organelle	GO:0004175//endopeptidase activity	GO:0002376//immune system process;GO:0006508//proteolysis
MSTRG.10364.2	-	ncbi_101115834	PSMB9	0.964474	2.69e-05	NC_040263.1	1219308	1225564	+	NC_040271.1	8887789	8894294	+	-	PREDICTED: proteasome subunit beta type-9 isoform X2 [Ovis aries musimon]	Genetic Information Processing	Folding, sorting and degradation	ko03050//Proteasome	K02741	GO:0000502//proteasome complex;GO:0031988//membrane-bounded vesicle;GO:0043231//intracellular membrane-bounded organelle	GO:0004175//endopeptidase activity	GO:0002376//immune system process;GO:0006508//proteolysis
MSTRG.14006.3	-	ncbi_101115834	PSMB9	0.981773	2.64e-06	NC_040268.1	79907879	79908311	+	NC_040271.1	8887789	8894294	+	-	PREDICTED: proteasome subunit beta type-9 isoform X2 [Ovis aries musimon]	Genetic Information Processing	Folding, sorting and degradation	ko03050//Proteasome	K02741	GO:0000502//proteasome complex;GO:0031988//membrane-bounded vesicle;GO:0043231//intracellular membrane-bounded organelle	GO:0004175//endopeptidase activity	GO:0002376//immune system process;GO:0006508//proteolysis
MSTRG.14007.1	-	ncbi_101115834	PSMB9	0.967315	2.01e-05	NC_040268.1	79942651	80098996	+	NC_040271.1	8887789	8894294	+	-	PREDICTED: proteasome subunit beta type-9 isoform X2 [Ovis aries musimon]	Genetic Information Processing	Folding, sorting and degradation	ko03050//Proteasome	K02741	GO:0000502//proteasome complex;GO:0031988//membrane-bounded vesicle;GO:0043231//intracellular membrane-bounded organelle	GO:0004175//endopeptidase activity	GO:0002376//immune system process;GO:0006508//proteolysis
MSTRG.14011.1	-	ncbi_101115834	PSMB9	0.964474	2.69e-05	NC_040268.1	80118959	80309198	+	NC_040271.1	8887789	8894294	+	-	PREDICTED: proteasome subunit beta type-9 isoform X2 [Ovis aries musimon]	Genetic Information Processing	Folding, sorting and degradation	ko03050//Proteasome	K02741	GO:0000502//proteasome complex;GO:0031988//membrane-bounded vesicle;GO:0043231//intracellular membrane-bounded organelle	GO:0004175//endopeptidase activity	GO:0002376//immune system process;GO:0006508//proteolysis
MSTRG.14011.2	-	ncbi_101115834	PSMB9	0.988206	5.8e-07	NC_040268.1	80118959	80119480	+	NC_040271.1	8887789	8894294	+	-	PREDICTED: proteasome subunit beta type-9 isoform X2 [Ovis aries musimon]	Genetic Information Processing	Folding, sorting and degradation	ko03050//Proteasome	K02741	GO:0000502//proteasome complex;GO:0031988//membrane-bounded vesicle;GO:0043231//intracellular membrane-bounded organelle	GO:0004175//endopeptidase activity	GO:0002376//immune system process;GO:0006508//proteolysis
MSTRG.14015.1	-	ncbi_101115834	PSMB9	0.97635	6.54e-06	NC_040268.1	80291101	80291611	-	NC_040271.1	8887789	8894294	+	-	PREDICTED: proteasome subunit beta type-9 isoform X2 [Ovis aries musimon]	Genetic Information Processing	Folding, sorting and degradation	ko03050//Proteasome	K02741	GO:0000502//proteasome complex;GO:0031988//membrane-bounded vesicle;GO:0043231//intracellular membrane-bounded organelle	GO:0004175//endopeptidase activity	GO:0002376//immune system process;GO:0006508//proteolysis
MSTRG.14018.1	-	ncbi_101115834	PSMB9	0.991412	1.92e-07	NC_040268.1	80342734	80343244	+	NC_040271.1	8887789	8894294	+	-	PREDICTED: proteasome subunit beta type-9 isoform X2 [Ovis aries musimon]	Genetic Information Processing	Folding, sorting and degradation	ko03050//Proteasome	K02741	GO:0000502//proteasome complex;GO:0031988//membrane-bounded vesicle;GO:0043231//intracellular membrane-bounded organelle	GO:0004175//endopeptidase activity	GO:0002376//immune system process;GO:0006508//proteolysis
MSTRG.14612.2	-	ncbi_101115834	PSMB9	0.993697	6.51e-08	NC_040269.1	70744390	70744922	-	NC_040271.1	8887789	8894294	+	-	PREDICTED: proteasome subunit beta type-9 isoform X2 [Ovis aries musimon]	Genetic Information Processing	Folding, sorting and degradation	ko03050//Proteasome	K02741	GO:0000502//proteasome complex;GO:0031988//membrane-bounded vesicle;GO:0043231//intracellular membrane-bounded organelle	GO:0004175//endopeptidase activity	GO:0002376//immune system process;GO:0006508//proteolysis
MSTRG.7396.1	-	ncbi_101115834	PSMB9	0.964474	2.69e-05	NC_040258.1	24182536	24183139	-	NC_040271.1	8887789	8894294	+	-	PREDICTED: proteasome subunit beta type-9 isoform X2 [Ovis aries musimon]	Genetic Information Processing	Folding, sorting and degradation	ko03050//Proteasome	K02741	GO:0000502//proteasome complex;GO:0031988//membrane-bounded vesicle;GO:0043231//intracellular membrane-bounded organelle	GO:0004175//endopeptidase activity	GO:0002376//immune system process;GO:0006508//proteolysis
MSTRG.812.3	-	ncbi_101115834	PSMB9	0.964474	2.69e-05	NC_040252.1	107431783	107443253	-	NC_040271.1	8887789	8894294	+	-	PREDICTED: proteasome subunit beta type-9 isoform X2 [Ovis aries musimon]	Genetic Information Processing	Folding, sorting and degradation	ko03050//Proteasome	K02741	GO:0000502//proteasome complex;GO:0031988//membrane-bounded vesicle;GO:0043231//intracellular membrane-bounded organelle	GO:0004175//endopeptidase activity	GO:0002376//immune system process;GO:0006508//proteolysis
MSTRG.8143.2	-	ncbi_101115834	PSMB9	0.964474	2.69e-05	NC_040259.1	28297722	28312493	-	NC_040271.1	8887789	8894294	+	-	PREDICTED: proteasome subunit beta type-9 isoform X2 [Ovis aries musimon]	Genetic Information Processing	Folding, sorting and degradation	ko03050//Proteasome	K02741	GO:0000502//proteasome complex;GO:0031988//membrane-bounded vesicle;GO:0043231//intracellular membrane-bounded organelle	GO:0004175//endopeptidase activity	GO:0002376//immune system process;GO:0006508//proteolysis
XR_003591589.1	ncbi_114118015	ncbi_101115834	PSMB9	0.964474	2.69e-05	NC_040265.1	58446953	58456601	+	NC_040271.1	8887789	8894294	+	--	PREDICTED: proteasome subunit beta type-9 isoform X2 [Ovis aries musimon]	Genetic Information Processing	Folding, sorting and degradation	ko03050//Proteasome	K02741	GO:0000502//proteasome complex;GO:0031988//membrane-bounded vesicle;GO:0043231//intracellular membrane-bounded organelle	GO:0004175//endopeptidase activity	GO:0002376//immune system process;GO:0006508//proteolysis
MSTRG.14006.3	-	ncbi_101116197	CCNF	0.957426	5.03e-05	NC_040268.1	79907879	79908311	+	NC_040275.1	1894242	1913357	+	-	PREDICTED: cyclin-F isoform X2 [Ovis aries musimon]	-	-	-	-	GO:0031461//cullin-RING ubiquitin ligase complex;GO:0043231//intracellular membrane-bounded organelle;GO:0043232//intracellular non-membrane-bounded organelle	-	GO:0000280//nuclear division;GO:0007049//cell cycle;GO:0010639//negative regulation of organelle organization;GO:0032446//protein modification by small protein conjugation;GO:0043161//proteasome-mediated ubiquitin-dependent protein catabolic process;GO:0044702//single organism reproductive process
MSTRG.14011.2	-	ncbi_101116197	CCNF	0.960029	4.04e-05	NC_040268.1	80118959	80119480	+	NC_040275.1	1894242	1913357	+	-	PREDICTED: cyclin-F isoform X2 [Ovis aries musimon]	-	-	-	-	GO:0031461//cullin-RING ubiquitin ligase complex;GO:0043231//intracellular membrane-bounded organelle;GO:0043232//intracellular non-membrane-bounded organelle	-	GO:0000280//nuclear division;GO:0007049//cell cycle;GO:0010639//negative regulation of organelle organization;GO:0032446//protein modification by small protein conjugation;GO:0043161//proteasome-mediated ubiquitin-dependent protein catabolic process;GO:0044702//single organism reproductive process
MSTRG.14612.2	-	ncbi_101116197	CCNF	0.953092	7.03e-05	NC_040269.1	70744390	70744922	-	NC_040275.1	1894242	1913357	+	-	PREDICTED: cyclin-F isoform X2 [Ovis aries musimon]	-	-	-	-	GO:0031461//cullin-RING ubiquitin ligase complex;GO:0043231//intracellular membrane-bounded organelle;GO:0043232//intracellular non-membrane-bounded organelle	-	GO:0000280//nuclear division;GO:0007049//cell cycle;GO:0010639//negative regulation of organelle organization;GO:0032446//protein modification by small protein conjugation;GO:0043161//proteasome-mediated ubiquitin-dependent protein catabolic process;GO:0044702//single organism reproductive process
MSTRG.18852.3	-	ncbi_101116372	ACTN2	0.961016	3.71e-05	NW_020998220.1	14521	16746	+	NC_040276.1	8970176	9047028	+	-	PREDICTED: alpha-actinin-2 [Ovis aries]	Human Diseases	Cardiovascular diseases	ko05412//Arrhythmogenic right ventricular cardiomyopathy (ARVC)	K21073	GO:0005924//cell-substrate adherens junction;GO:0031674//I band;GO:0031988//membrane-bounded vesicle;GO:0042995//cell projection	GO:0003713//transcription coactivator activity;GO:0003779//actin binding;GO:0010861//thyroid hormone receptor activator activity;GO:0019904//protein domain specific binding;GO:0046872//metal ion binding	GO:0003012//muscle system process;GO:0007045//cell-substrate adherens junction assembly;GO:0010469//regulation of receptor activity;GO:0030031//cell projection assembly;GO:0032413//negative regulation of ion transmembrane transporter activity;GO:0032414//positive regulation of ion transmembrane transporter activity;GO:0034394//protein localization to cell surface;GO:0043266//regulation of potassi…
MSTRG.10247.2	-	ncbi_101116533	TIGIT	0.987456	7.19e-07	NC_040262.1	48995607	48998479	+	NC_040252.1	196578723	196596304	+	-	PREDICTED: T-cell immunoreceptor with Ig and ITIM domains isoform X1 [Ovis aries]	Environmental Information Processing	Signaling molecules and interaction	ko04514//Cell adhesion molecules (CAMs)	K16350	GO:0044464//cell part	-	GO:0001818//negative regulation of cytokine production;GO:0001819//positive regulation of cytokine production;GO:0034111//negative regulation of homotypic cell-cell adhesion
MSTRG.10364.2	-	ncbi_101116533	TIGIT	0.987456	7.19e-07	NC_040263.1	1219308	1225564	+	NC_040252.1	196578723	196596304	+	-	PREDICTED: T-cell immunoreceptor with Ig and ITIM domains isoform X1 [Ovis aries]	Environmental Information Processing	Signaling molecules and interaction	ko04514//Cell adhesion molecules (CAMs)	K16350	GO:0044464//cell part	-	GO:0001818//negative regulation of cytokine production;GO:0001819//positive regulation of cytokine production;GO:0034111//negative regulation of homotypic cell-cell adhesion
MSTRG.14006.3	-	ncbi_101116533	TIGIT	0.991208	2.08e-07	NC_040268.1	79907879	79908311	+	NC_040252.1	196578723	196596304	+	-	PREDICTED: T-cell immunoreceptor with Ig and ITIM domains isoform X1 [Ovis aries]	Environmental Information Processing	Signaling molecules and interaction	ko04514//Cell adhesion molecules (CAMs)	K16350	GO:0044464//cell part	-	GO:0001818//negative regulation of cytokine production;GO:0001819//positive regulation of cytokine production;GO:0034111//negative regulation of homotypic cell-cell adhesion
MSTRG.14007.1	-	ncbi_101116533	TIGIT	0.9884	5.47e-07	NC_040268.1	79942651	80098996	+	NC_040252.1	196578723	196596304	+	-	PREDICTED: T-cell immunoreceptor with Ig and ITIM domains isoform X1 [Ovis aries]	Environmental Information Processing	Signaling molecules and interaction	ko04514//Cell adhesion molecules (CAMs)	K16350	GO:0044464//cell part	-	GO:0001818//negative regulation of cytokine production;GO:0001819//positive regulation of cytokine production;GO:0034111//negative regulation of homotypic cell-cell adhesion
MSTRG.14011.1	-	ncbi_101116533	TIGIT	0.987456	7.19e-07	NC_040268.1	80118959	80309198	+	NC_040252.1	196578723	196596304	+	-	PREDICTED: T-cell immunoreceptor with Ig and ITIM domains isoform X1 [Ovis aries]	Environmental Information Processing	Signaling molecules and interaction	ko04514//Cell adhesion molecules (CAMs)	K16350	GO:0044464//cell part	-	GO:0001818//negative regulation of cytokine production;GO:0001819//positive regulation of cytokine production;GO:0034111//negative regulation of homotypic cell-cell adhesion
MSTRG.14011.2	-	ncbi_101116533	TIGIT	0.989827	3.46e-07	NC_040268.1	80118959	80119480	+	NC_040252.1	196578723	196596304	+	-	PREDICTED: T-cell immunoreceptor with Ig and ITIM domains isoform X1 [Ovis aries]	Environmental Information Processing	Signaling molecules and interaction	ko04514//Cell adhesion molecules (CAMs)	K16350	GO:0044464//cell part	-	GO:0001818//negative regulation of cytokine production;GO:0001819//positive regulation of cytokine production;GO:0034111//negative regulation of homotypic cell-cell adhesion
MSTRG.14015.1	-	ncbi_101116533	TIGIT	0.99088	2.36e-07	NC_040268.1	80291101	80291611	-	NC_040252.1	196578723	196596304	+	-	PREDICTED: T-cell immunoreceptor with Ig and ITIM domains isoform X1 [Ovis aries]	Environmental Information Processing	Signaling molecules and interaction	ko04514//Cell adhesion molecules (CAMs)	K16350	GO:0044464//cell part	-	GO:0001818//negative regulation of cytokine production;GO:0001819//positive regulation of cytokine production;GO:0034111//negative regulation of homotypic cell-cell adhesion
MSTRG.14018.1	-	ncbi_101116533	TIGIT	0.960481	3.89e-05	NC_040268.1	80342734	80343244	+	NC_040252.1	196578723	196596304	+	-	PREDICTED: T-cell immunoreceptor with Ig and ITIM domains isoform X1 [Ovis aries]	Environmental Information Processing	Signaling molecules and interaction	ko04514//Cell adhesion molecules (CAMs)	K16350	GO:0044464//cell part	-	GO:0001818//negative regulation of cytokine production;GO:0001819//positive regulation of cytokine production;GO:0034111//negative regulation of homotypic cell-cell adhesion
MSTRG.14612.2	-	ncbi_101116533	TIGIT	0.989124	4.37e-07	NC_040269.1	70744390	70744922	-	NC_040252.1	196578723	196596304	+	-	PREDICTED: T-cell immunoreceptor with Ig and ITIM domains isoform X1 [Ovis aries]	Environmental Information Processing	Signaling molecules and interaction	ko04514//Cell adhesion molecules (CAMs)	K16350	GO:0044464//cell part	-	GO:0001818//negative regulation of cytokine production;GO:0001819//positive regulation of cytokine production;GO:0034111//negative regulation of homotypic cell-cell adhesion
MSTRG.7396.1	-	ncbi_101116533	TIGIT	0.987456	7.19e-07	NC_040258.1	24182536	24183139	-	NC_040252.1	196578723	196596304	+	-	PREDICTED: T-cell immunoreceptor with Ig and ITIM domains isoform X1 [Ovis aries]	Environmental Information Processing	Signaling molecules and interaction	ko04514//Cell adhesion molecules (CAMs)	K16350	GO:0044464//cell part	-	GO:0001818//negative regulation of cytokine production;GO:0001819//positive regulation of cytokine production;GO:0034111//negative regulation of homotypic cell-cell adhesion
MSTRG.812.3	-	ncbi_101116533	TIGIT	0.987456	7.19e-07	NC_040252.1	107431783	107443253	-	NC_040252.1	196578723	196596304	+	-	PREDICTED: T-cell immunoreceptor with Ig and ITIM domains isoform X1 [Ovis aries]	Environmental Information Processing	Signaling molecules and interaction	ko04514//Cell adhesion molecules (CAMs)	K16350	GO:0044464//cell part	-	GO:0001818//negative regulation of cytokine production;GO:0001819//positive regulation of cytokine production;GO:0034111//negative regulation of homotypic cell-cell adhesion
MSTRG.8143.2	-	ncbi_101116533	TIGIT	0.987456	7.19e-07	NC_040259.1	28297722	28312493	-	NC_040252.1	196578723	196596304	+	-	PREDICTED: T-cell immunoreceptor with Ig and ITIM domains isoform X1 [Ovis aries]	Environmental Information Processing	Signaling molecules and interaction	ko04514//Cell adhesion molecules (CAMs)	K16350	GO:0044464//cell part	-	GO:0001818//negative regulation of cytokine production;GO:0001819//positive regulation of cytokine production;GO:0034111//negative regulation of homotypic cell-cell adhesion
XR_003591589.1	ncbi_114118015	ncbi_101116533	TIGIT	0.987456	7.19e-07	NC_040265.1	58446953	58456601	+	NC_040252.1	196578723	196596304	+	--	PREDICTED: T-cell immunoreceptor with Ig and ITIM domains isoform X1 [Ovis aries]	Environmental Information Processing	Signaling molecules and interaction	ko04514//Cell adhesion molecules (CAMs)	K16350	GO:0044464//cell part	-	GO:0001818//negative regulation of cytokine production;GO:0001819//positive regulation of cytokine production;GO:0034111//negative regulation of homotypic cell-cell adhesion
XR_003590123.1	ncbi_114116073	ncbi_101116794	CIART	0.956836	5.27e-05	NC_040259.1	36868499	36882269	+	NC_040252.1	106114246	106117791	+	--	PREDICTED: circadian-associated transcriptional repressor isoform X1 [Ovis aries]	-	-	-	-	GO:0043231//intracellular membrane-bounded organelle	GO:0044212//transcription regulatory region DNA binding	GO:0006355//regulation of transcription, DNA-templated;GO:0007623//circadian rhythm;GO:0007626//locomotory behavior
MSTRG.14011.2	-	ncbi_101116929	PSMB10	0.953484	6.83e-05	NC_040268.1	80118959	80119480	+	NC_040265.1	38192250	38194831	-	-	PREDICTED: proteasome subunit beta type-10 [Ovis aries]	Genetic Information Processing	Folding, sorting and degradation	ko03050//Proteasome	K02733	GO:0000502//proteasome complex;GO:0043231//intracellular membrane-bounded organelle	GO:0004175//endopeptidase activity	GO:0006508//proteolysis;GO:0032989//cellular component morphogenesis;GO:0042110//T cell activation
MSTRG.14018.1	-	ncbi_101116929	PSMB10	0.976873	6.06e-06	NC_040268.1	80342734	80343244	+	NC_040265.1	38192250	38194831	-	-	PREDICTED: proteasome subunit beta type-10 [Ovis aries]	Genetic Information Processing	Folding, sorting and degradation	ko03050//Proteasome	K02733	GO:0000502//proteasome complex;GO:0043231//intracellular membrane-bounded organelle	GO:0004175//endopeptidase activity	GO:0006508//proteolysis;GO:0032989//cellular component morphogenesis;GO:0042110//T cell activation
MSTRG.14612.2	-	ncbi_101116929	PSMB10	0.963101	3.06e-05	NC_040269.1	70744390	70744922	-	NC_040265.1	38192250	38194831	-	-	PREDICTED: proteasome subunit beta type-10 [Ovis aries]	Genetic Information Processing	Folding, sorting and degradation	ko03050//Proteasome	K02733	GO:0000502//proteasome complex;GO:0043231//intracellular membrane-bounded organelle	GO:0004175//endopeptidase activity	GO:0006508//proteolysis;GO:0032989//cellular component morphogenesis;GO:0042110//T cell activation
MSTRG.13497.3	-	ncbi_101117011	--	-0.959611	4.19e-05	NC_040267.1	74150741	74157218	-	NC_040265.1	46106056	46179685	+	-	PREDICTED: tudor domain-containing protein 12 [Pantholops hodgsonii]	-	-	-	-	-	-	-
MSTRG.10247.2	-	ncbi_101117316	DMBT1	0.98624	9.93e-07	NC_040262.1	48995607	48998479	+	NC_040254.1	223812167	223905400	-	-	PREDICTED: LOW QUALITY PROTEIN: antigen WC1.1 isoform X1 [Bos taurus]	Organismal Systems	Digestive system	ko04970//Salivary secretion	K13912	GO:0016020//membrane	-	GO:0006897//endocytosis
MSTRG.10364.2	-	ncbi_101117316	DMBT1	0.98624	9.93e-07	NC_040263.1	1219308	1225564	+	NC_040254.1	223812167	223905400	-	-	PREDICTED: LOW QUALITY PROTEIN: antigen WC1.1 isoform X1 [Bos taurus]	Organismal Systems	Digestive system	ko04970//Salivary secretion	K13912	GO:0016020//membrane	-	GO:0006897//endocytosis
MSTRG.14006.3	-	ncbi_101117316	DMBT1	0.989722	3.59e-07	NC_040268.1	79907879	79908311	+	NC_040254.1	223812167	223905400	-	-	PREDICTED: LOW QUALITY PROTEIN: antigen WC1.1 isoform X1 [Bos taurus]	Organismal Systems	Digestive system	ko04970//Salivary secretion	K13912	GO:0016020//membrane	-	GO:0006897//endocytosis
MSTRG.14007.1	-	ncbi_101117316	DMBT1	0.988153	5.89e-07	NC_040268.1	79942651	80098996	+	NC_040254.1	223812167	223905400	-	-	PREDICTED: LOW QUALITY PROTEIN: antigen WC1.1 isoform X1 [Bos taurus]	Organismal Systems	Digestive system	ko04970//Salivary secretion	K13912	GO:0016020//membrane	-	GO:0006897//endocytosis
MSTRG.14011.1	-	ncbi_101117316	DMBT1	0.98624	9.93e-07	NC_040268.1	80118959	80309198	+	NC_040254.1	223812167	223905400	-	-	PREDICTED: LOW QUALITY PROTEIN: antigen WC1.1 isoform X1 [Bos taurus]	Organismal Systems	Digestive system	ko04970//Salivary secretion	K13912	GO:0016020//membrane	-	GO:0006897//endocytosis
MSTRG.14011.2	-	ncbi_101117316	DMBT1	0.988649	5.07e-07	NC_040268.1	80118959	80119480	+	NC_040254.1	223812167	223905400	-	-	PREDICTED: LOW QUALITY PROTEIN: antigen WC1.1 isoform X1 [Bos taurus]	Organismal Systems	Digestive system	ko04970//Salivary secretion	K13912	GO:0016020//membrane	-	GO:0006897//endocytosis
MSTRG.14015.1	-	ncbi_101117316	DMBT1	0.992733	1.07e-07	NC_040268.1	80291101	80291611	-	NC_040254.1	223812167	223905400	-	-	PREDICTED: LOW QUALITY PROTEIN: antigen WC1.1 isoform X1 [Bos taurus]	Organismal Systems	Digestive system	ko04970//Salivary secretion	K13912	GO:0016020//membrane	-	GO:0006897//endocytosis
MSTRG.14018.1	-	ncbi_101117316	DMBT1	0.974304	8.73e-06	NC_040268.1	80342734	80343244	+	NC_040254.1	223812167	223905400	-	-	PREDICTED: LOW QUALITY PROTEIN: antigen WC1.1 isoform X1 [Bos taurus]	Organismal Systems	Digestive system	ko04970//Salivary secretion	K13912	GO:0016020//membrane	-	GO:0006897//endocytosis
MSTRG.14612.2	-	ncbi_101117316	DMBT1	0.992213	1.36e-07	NC_040269.1	70744390	70744922	-	NC_040254.1	223812167	223905400	-	-	PREDICTED: LOW QUALITY PROTEIN: antigen WC1.1 isoform X1 [Bos taurus]	Organismal Systems	Digestive system	ko04970//Salivary secretion	K13912	GO:0016020//membrane	-	GO:0006897//endocytosis
MSTRG.7396.1	-	ncbi_101117316	DMBT1	0.98624	9.93e-07	NC_040258.1	24182536	24183139	-	NC_040254.1	223812167	223905400	-	-	PREDICTED: LOW QUALITY PROTEIN: antigen WC1.1 isoform X1 [Bos taurus]	Organismal Systems	Digestive system	ko04970//Salivary secretion	K13912	GO:0016020//membrane	-	GO:0006897//endocytosis
MSTRG.812.3	-	ncbi_101117316	DMBT1	0.98624	9.93e-07	NC_040252.1	107431783	107443253	-	NC_040254.1	223812167	223905400	-	-	PREDICTED: LOW QUALITY PROTEIN: antigen WC1.1 isoform X1 [Bos taurus]	Organismal Systems	Digestive system	ko04970//Salivary secretion	K13912	GO:0016020//membrane	-	GO:0006897//endocytosis
MSTRG.8143.2	-	ncbi_101117316	DMBT1	0.98624	9.93e-07	NC_040259.1	28297722	28312493	-	NC_040254.1	223812167	223905400	-	-	PREDICTED: LOW QUALITY PROTEIN: antigen WC1.1 isoform X1 [Bos taurus]	Organismal Systems	Digestive system	ko04970//Salivary secretion	K13912	GO:0016020//membrane	-	GO:0006897//endocytosis
XR_003591589.1	ncbi_114118015	ncbi_101117316	DMBT1	0.98624	9.93e-07	NC_040265.1	58446953	58456601	+	NC_040254.1	223812167	223905400	-	--	PREDICTED: LOW QUALITY PROTEIN: antigen WC1.1 isoform X1 [Bos taurus]	Organismal Systems	Digestive system	ko04970//Salivary secretion	K13912	GO:0016020//membrane	-	GO:0006897//endocytosis
MSTRG.10561.2	-	ncbi_101117853	DLL1	1	0	NC_040263.1	45071501	45075254	-	NC_040259.1	98562609	98571076	-	-	PREDICTED: delta-like protein 1 isoform X2 [Ovis aries musimon]	Human Diseases;Human Diseases;Organismal Systems;Human Diseases;Environmental Information Processing	Cancers;Cancers;Immune system;Drug resistance;Signal transduction	ko05200//Pathways in cancer;ko05224//Breast cancer;ko04658//Th1 and Th2 cell differentiation;ko01522//Endocrine resistance;ko04330//Notch signaling pathway	K06051;K06051;K06051;K06051;K06051	GO:0031224//intrinsic component of membrane;GO:0031982//vesicle	GO:0005102//receptor binding;GO:0046872//metal ion binding	GO:0001818//negative regulation of cytokine production;GO:0002085//inhibition of neuroepithelial cell differentiation;GO:0003143//embryonic heart tube morphogenesis;GO:0006357//regulation of transcription from RNA polymerase II promoter;GO:0008593//regulation of Notch signaling pathway;GO:0009798//axis specification;GO:0009855//determination of bilateral symmetry;GO:0009880//embryonic pattern spe…
MSTRG.12473.1	-	ncbi_101117853	DLL1	0.998931	1.31e-10	NC_040265.1	62571719	62819457	+	NC_040259.1	98562609	98571076	-	-	PREDICTED: delta-like protein 1 isoform X2 [Ovis aries musimon]	Human Diseases;Human Diseases;Organismal Systems;Human Diseases;Environmental Information Processing	Cancers;Cancers;Immune system;Drug resistance;Signal transduction	ko05200//Pathways in cancer;ko05224//Breast cancer;ko04658//Th1 and Th2 cell differentiation;ko01522//Endocrine resistance;ko04330//Notch signaling pathway	K06051;K06051;K06051;K06051;K06051	GO:0031224//intrinsic component of membrane;GO:0031982//vesicle	GO:0005102//receptor binding;GO:0046872//metal ion binding	GO:0001818//negative regulation of cytokine production;GO:0002085//inhibition of neuroepithelial cell differentiation;GO:0003143//embryonic heart tube morphogenesis;GO:0006357//regulation of transcription from RNA polymerase II promoter;GO:0008593//regulation of Notch signaling pathway;GO:0009798//axis specification;GO:0009855//determination of bilateral symmetry;GO:0009880//embryonic pattern spe…
MSTRG.12476.1	-	ncbi_101117853	DLL1	1	0	NC_040265.1	62724546	63084324	-	NC_040259.1	98562609	98571076	-	-	PREDICTED: delta-like protein 1 isoform X2 [Ovis aries musimon]	Human Diseases;Human Diseases;Organismal Systems;Human Diseases;Environmental Information Processing	Cancers;Cancers;Immune system;Drug resistance;Signal transduction	ko05200//Pathways in cancer;ko05224//Breast cancer;ko04658//Th1 and Th2 cell differentiation;ko01522//Endocrine resistance;ko04330//Notch signaling pathway	K06051;K06051;K06051;K06051;K06051	GO:0031224//intrinsic component of membrane;GO:0031982//vesicle	GO:0005102//receptor binding;GO:0046872//metal ion binding	GO:0001818//negative regulation of cytokine production;GO:0002085//inhibition of neuroepithelial cell differentiation;GO:0003143//embryonic heart tube morphogenesis;GO:0006357//regulation of transcription from RNA polymerase II promoter;GO:0008593//regulation of Notch signaling pathway;GO:0009798//axis specification;GO:0009855//determination of bilateral symmetry;GO:0009880//embryonic pattern spe…
MSTRG.8143.5	-	ncbi_101117853	DLL1	1	0	NC_040259.1	28297821	28312481	-	NC_040259.1	98562609	98571076	-	-	PREDICTED: delta-like protein 1 isoform X2 [Ovis aries musimon]	Human Diseases;Human Diseases;Organismal Systems;Human Diseases;Environmental Information Processing	Cancers;Cancers;Immune system;Drug resistance;Signal transduction	ko05200//Pathways in cancer;ko05224//Breast cancer;ko04658//Th1 and Th2 cell differentiation;ko01522//Endocrine resistance;ko04330//Notch signaling pathway	K06051;K06051;K06051;K06051;K06051	GO:0031224//intrinsic component of membrane;GO:0031982//vesicle	GO:0005102//receptor binding;GO:0046872//metal ion binding	GO:0001818//negative regulation of cytokine production;GO:0002085//inhibition of neuroepithelial cell differentiation;GO:0003143//embryonic heart tube morphogenesis;GO:0006357//regulation of transcription from RNA polymerase II promoter;GO:0008593//regulation of Notch signaling pathway;GO:0009798//axis specification;GO:0009855//determination of bilateral symmetry;GO:0009880//embryonic pattern spe…
XR_003587479.1	ncbi_114111441	ncbi_101117853	DLL1	0.992527	1.18e-07	NC_040278.1	108572894	108578757	-	NC_040259.1	98562609	98571076	-	--	PREDICTED: delta-like protein 1 isoform X2 [Ovis aries musimon]	Human Diseases;Human Diseases;Organismal Systems;Human Diseases;Environmental Information Processing	Cancers;Cancers;Immune system;Drug resistance;Signal transduction	ko05200//Pathways in cancer;ko05224//Breast cancer;ko04658//Th1 and Th2 cell differentiation;ko01522//Endocrine resistance;ko04330//Notch signaling pathway	K06051;K06051;K06051;K06051;K06051	GO:0031224//intrinsic component of membrane;GO:0031982//vesicle	GO:0005102//receptor binding;GO:0046872//metal ion binding	GO:0001818//negative regulation of cytokine production;GO:0002085//inhibition of neuroepithelial cell differentiation;GO:0003143//embryonic heart tube morphogenesis;GO:0006357//regulation of transcription from RNA polymerase II promoter;GO:0008593//regulation of Notch signaling pathway;GO:0009798//axis specification;GO:0009855//determination of bilateral symmetry;GO:0009880//embryonic pattern spe…
XR_003590596.1	ncbi_114116810	ncbi_101117853	DLL1	1	0	NC_040252.1	104959325	104962149	+	NC_040259.1	98562609	98571076	-	--	PREDICTED: delta-like protein 1 isoform X2 [Ovis aries musimon]	Human Diseases;Human Diseases;Organismal Systems;Human Diseases;Environmental Information Processing	Cancers;Cancers;Immune system;Drug resistance;Signal transduction	ko05200//Pathways in cancer;ko05224//Breast cancer;ko04658//Th1 and Th2 cell differentiation;ko01522//Endocrine resistance;ko04330//Notch signaling pathway	K06051;K06051;K06051;K06051;K06051	GO:0031224//intrinsic component of membrane;GO:0031982//vesicle	GO:0005102//receptor binding;GO:0046872//metal ion binding	GO:0001818//negative regulation of cytokine production;GO:0002085//inhibition of neuroepithelial cell differentiation;GO:0003143//embryonic heart tube morphogenesis;GO:0006357//regulation of transcription from RNA polymerase II promoter;GO:0008593//regulation of Notch signaling pathway;GO:0009798//axis specification;GO:0009855//determination of bilateral symmetry;GO:0009880//embryonic pattern spe…
XR_003591606.1	ncbi_114118036	ncbi_101117853	DLL1	0.963854	2.85e-05	NC_040265.1	63606542	63638267	+	NC_040259.1	98562609	98571076	-	--	PREDICTED: delta-like protein 1 isoform X2 [Ovis aries musimon]	Human Diseases;Human Diseases;Organismal Systems;Human Diseases;Environmental Information Processing	Cancers;Cancers;Immune system;Drug resistance;Signal transduction	ko05200//Pathways in cancer;ko05224//Breast cancer;ko04658//Th1 and Th2 cell differentiation;ko01522//Endocrine resistance;ko04330//Notch signaling pathway	K06051;K06051;K06051;K06051;K06051	GO:0031224//intrinsic component of membrane;GO:0031982//vesicle	GO:0005102//receptor binding;GO:0046872//metal ion binding	GO:0001818//negative regulation of cytokine production;GO:0002085//inhibition of neuroepithelial cell differentiation;GO:0003143//embryonic heart tube morphogenesis;GO:0006357//regulation of transcription from RNA polymerase II promoter;GO:0008593//regulation of Notch signaling pathway;GO:0009798//axis specification;GO:0009855//determination of bilateral symmetry;GO:0009880//embryonic pattern spe…
MSTRG.10247.2	-	ncbi_101117971	CCR1	0.978653	4.58e-06	NC_040262.1	48995607	48998479	+	NC_040270.1	55182838	55192080	+	-	PREDICTED: C-C chemokine receptor type 1 [Ovis aries]	Environmental Information Processing;Human Diseases;Human Diseases;Organismal Systems	Signaling molecules and interaction;Infectious diseases;Infectious diseases;Immune system	ko04060//Cytokine-cytokine receptor interaction;ko05163//Human cytomegalovirus infection;ko05167//Kaposi sarcoma-associated herpesvirus infection;ko04062//Chemokine signaling pathway	K04176;K04176;K04176;K04176	GO:0031224//intrinsic component of membrane;GO:0044459//plasma membrane part	GO:0004950//chemokine receptor activity;GO:0019957//C-C chemokine binding	GO:0002690//positive regulation of leukocyte chemotaxis;GO:0002763//positive regulation of myeloid leukocyte differentiation;GO:0006816//calcium ion transport;GO:0006952//defense response;GO:0010468//regulation of gene expression;GO:0016192//vesicle-mediated transport;GO:0019221//cytokine-mediated signaling pathway;GO:0030279//negative regulation of ossification;GO:0043410//positive regulation of…
MSTRG.10364.2	-	ncbi_101117971	CCR1	0.978653	4.58e-06	NC_040263.1	1219308	1225564	+	NC_040270.1	55182838	55192080	+	-	PREDICTED: C-C chemokine receptor type 1 [Ovis aries]	Environmental Information Processing;Human Diseases;Human Diseases;Organismal Systems	Signaling molecules and interaction;Infectious diseases;Infectious diseases;Immune system	ko04060//Cytokine-cytokine receptor interaction;ko05163//Human cytomegalovirus infection;ko05167//Kaposi sarcoma-associated herpesvirus infection;ko04062//Chemokine signaling pathway	K04176;K04176;K04176;K04176	GO:0031224//intrinsic component of membrane;GO:0044459//plasma membrane part	GO:0004950//chemokine receptor activity;GO:0019957//C-C chemokine binding	GO:0002690//positive regulation of leukocyte chemotaxis;GO:0002763//positive regulation of myeloid leukocyte differentiation;GO:0006816//calcium ion transport;GO:0006952//defense response;GO:0010468//regulation of gene expression;GO:0016192//vesicle-mediated transport;GO:0019221//cytokine-mediated signaling pathway;GO:0030279//negative regulation of ossification;GO:0043410//positive regulation of…
MSTRG.14006.3	-	ncbi_101117971	CCR1	0.992317	1.3e-07	NC_040268.1	79907879	79908311	+	NC_040270.1	55182838	55192080	+	-	PREDICTED: C-C chemokine receptor type 1 [Ovis aries]	Environmental Information Processing;Human Diseases;Human Diseases;Organismal Systems	Signaling molecules and interaction;Infectious diseases;Infectious diseases;Immune system	ko04060//Cytokine-cytokine receptor interaction;ko05163//Human cytomegalovirus infection;ko05167//Kaposi sarcoma-associated herpesvirus infection;ko04062//Chemokine signaling pathway	K04176;K04176;K04176;K04176	GO:0031224//intrinsic component of membrane;GO:0044459//plasma membrane part	GO:0004950//chemokine receptor activity;GO:0019957//C-C chemokine binding	GO:0002690//positive regulation of leukocyte chemotaxis;GO:0002763//positive regulation of myeloid leukocyte differentiation;GO:0006816//calcium ion transport;GO:0006952//defense response;GO:0010468//regulation of gene expression;GO:0016192//vesicle-mediated transport;GO:0019221//cytokine-mediated signaling pathway;GO:0030279//negative regulation of ossification;GO:0043410//positive regulation of…
MSTRG.14007.1	-	ncbi_101117971	CCR1	0.980255	3.49e-06	NC_040268.1	79942651	80098996	+	NC_040270.1	55182838	55192080	+	-	PREDICTED: C-C chemokine receptor type 1 [Ovis aries]	Environmental Information Processing;Human Diseases;Human Diseases;Organismal Systems	Signaling molecules and interaction;Infectious diseases;Infectious diseases;Immune system	ko04060//Cytokine-cytokine receptor interaction;ko05163//Human cytomegalovirus infection;ko05167//Kaposi sarcoma-associated herpesvirus infection;ko04062//Chemokine signaling pathway	K04176;K04176;K04176;K04176	GO:0031224//intrinsic component of membrane;GO:0044459//plasma membrane part	GO:0004950//chemokine receptor activity;GO:0019957//C-C chemokine binding	GO:0002690//positive regulation of leukocyte chemotaxis;GO:0002763//positive regulation of myeloid leukocyte differentiation;GO:0006816//calcium ion transport;GO:0006952//defense response;GO:0010468//regulation of gene expression;GO:0016192//vesicle-mediated transport;GO:0019221//cytokine-mediated signaling pathway;GO:0030279//negative regulation of ossification;GO:0043410//positive regulation of…
MSTRG.14011.1	-	ncbi_101117971	CCR1	0.978653	4.58e-06	NC_040268.1	80118959	80309198	+	NC_040270.1	55182838	55192080	+	-	PREDICTED: C-C chemokine receptor type 1 [Ovis aries]	Environmental Information Processing;Human Diseases;Human Diseases;Organismal Systems	Signaling molecules and interaction;Infectious diseases;Infectious diseases;Immune system	ko04060//Cytokine-cytokine receptor interaction;ko05163//Human cytomegalovirus infection;ko05167//Kaposi sarcoma-associated herpesvirus infection;ko04062//Chemokine signaling pathway	K04176;K04176;K04176;K04176	GO:0031224//intrinsic component of membrane;GO:0044459//plasma membrane part	GO:0004950//chemokine receptor activity;GO:0019957//C-C chemokine binding	GO:0002690//positive regulation of leukocyte chemotaxis;GO:0002763//positive regulation of myeloid leukocyte differentiation;GO:0006816//calcium ion transport;GO:0006952//defense response;GO:0010468//regulation of gene expression;GO:0016192//vesicle-mediated transport;GO:0019221//cytokine-mediated signaling pathway;GO:0030279//negative regulation of ossification;GO:0043410//positive regulation of…
MSTRG.14011.2	-	ncbi_101117971	CCR1	0.996883	5.55e-09	NC_040268.1	80118959	80119480	+	NC_040270.1	55182838	55192080	+	-	PREDICTED: C-C chemokine receptor type 1 [Ovis aries]	Environmental Information Processing;Human Diseases;Human Diseases;Organismal Systems	Signaling molecules and interaction;Infectious diseases;Infectious diseases;Immune system	ko04060//Cytokine-cytokine receptor interaction;ko05163//Human cytomegalovirus infection;ko05167//Kaposi sarcoma-associated herpesvirus infection;ko04062//Chemokine signaling pathway	K04176;K04176;K04176;K04176	GO:0031224//intrinsic component of membrane;GO:0044459//plasma membrane part	GO:0004950//chemokine receptor activity;GO:0019957//C-C chemokine binding	GO:0002690//positive regulation of leukocyte chemotaxis;GO:0002763//positive regulation of myeloid leukocyte differentiation;GO:0006816//calcium ion transport;GO:0006952//defense response;GO:0010468//regulation of gene expression;GO:0016192//vesicle-mediated transport;GO:0019221//cytokine-mediated signaling pathway;GO:0030279//negative regulation of ossification;GO:0043410//positive regulation of…
MSTRG.14015.1	-	ncbi_101117971	CCR1	0.986749	8.71e-07	NC_040268.1	80291101	80291611	-	NC_040270.1	55182838	55192080	+	-	PREDICTED: C-C chemokine receptor type 1 [Ovis aries]	Environmental Information Processing;Human Diseases;Human Diseases;Organismal Systems	Signaling molecules and interaction;Infectious diseases;Infectious diseases;Immune system	ko04060//Cytokine-cytokine receptor interaction;ko05163//Human cytomegalovirus infection;ko05167//Kaposi sarcoma-associated herpesvirus infection;ko04062//Chemokine signaling pathway	K04176;K04176;K04176;K04176	GO:0031224//intrinsic component of membrane;GO:0044459//plasma membrane part	GO:0004950//chemokine receptor activity;GO:0019957//C-C chemokine binding	GO:0002690//positive regulation of leukocyte chemotaxis;GO:0002763//positive regulation of myeloid leukocyte differentiation;GO:0006816//calcium ion transport;GO:0006952//defense response;GO:0010468//regulation of gene expression;GO:0016192//vesicle-mediated transport;GO:0019221//cytokine-mediated signaling pathway;GO:0030279//negative regulation of ossification;GO:0043410//positive regulation of…
MSTRG.14018.1	-	ncbi_101117971	CCR1	0.98029	3.47e-06	NC_040268.1	80342734	80343244	+	NC_040270.1	55182838	55192080	+	-	PREDICTED: C-C chemokine receptor type 1 [Ovis aries]	Environmental Information Processing;Human Diseases;Human Diseases;Organismal Systems	Signaling molecules and interaction;Infectious diseases;Infectious diseases;Immune system	ko04060//Cytokine-cytokine receptor interaction;ko05163//Human cytomegalovirus infection;ko05167//Kaposi sarcoma-associated herpesvirus infection;ko04062//Chemokine signaling pathway	K04176;K04176;K04176;K04176	GO:0031224//intrinsic component of membrane;GO:0044459//plasma membrane part	GO:0004950//chemokine receptor activity;GO:0019957//C-C chemokine binding	GO:0002690//positive regulation of leukocyte chemotaxis;GO:0002763//positive regulation of myeloid leukocyte differentiation;GO:0006816//calcium ion transport;GO:0006952//defense response;GO:0010468//regulation of gene expression;GO:0016192//vesicle-mediated transport;GO:0019221//cytokine-mediated signaling pathway;GO:0030279//negative regulation of ossification;GO:0043410//positive regulation of…
MSTRG.14612.2	-	ncbi_101117971	CCR1	0.996234	1.08e-08	NC_040269.1	70744390	70744922	-	NC_040270.1	55182838	55192080	+	-	PREDICTED: C-C chemokine receptor type 1 [Ovis aries]	Environmental Information Processing;Human Diseases;Human Diseases;Organismal Systems	Signaling molecules and interaction;Infectious diseases;Infectious diseases;Immune system	ko04060//Cytokine-cytokine receptor interaction;ko05163//Human cytomegalovirus infection;ko05167//Kaposi sarcoma-associated herpesvirus infection;ko04062//Chemokine signaling pathway	K04176;K04176;K04176;K04176	GO:0031224//intrinsic component of membrane;GO:0044459//plasma membrane part	GO:0004950//chemokine receptor activity;GO:0019957//C-C chemokine binding	GO:0002690//positive regulation of leukocyte chemotaxis;GO:0002763//positive regulation of myeloid leukocyte differentiation;GO:0006816//calcium ion transport;GO:0006952//defense response;GO:0010468//regulation of gene expression;GO:0016192//vesicle-mediated transport;GO:0019221//cytokine-mediated signaling pathway;GO:0030279//negative regulation of ossification;GO:0043410//positive regulation of…
MSTRG.7396.1	-	ncbi_101117971	CCR1	0.978653	4.58e-06	NC_040258.1	24182536	24183139	-	NC_040270.1	55182838	55192080	+	-	PREDICTED: C-C chemokine receptor type 1 [Ovis aries]	Environmental Information Processing;Human Diseases;Human Diseases;Organismal Systems	Signaling molecules and interaction;Infectious diseases;Infectious diseases;Immune system	ko04060//Cytokine-cytokine receptor interaction;ko05163//Human cytomegalovirus infection;ko05167//Kaposi sarcoma-associated herpesvirus infection;ko04062//Chemokine signaling pathway	K04176;K04176;K04176;K04176	GO:0031224//intrinsic component of membrane;GO:0044459//plasma membrane part	GO:0004950//chemokine receptor activity;GO:0019957//C-C chemokine binding	GO:0002690//positive regulation of leukocyte chemotaxis;GO:0002763//positive regulation of myeloid leukocyte differentiation;GO:0006816//calcium ion transport;GO:0006952//defense response;GO:0010468//regulation of gene expression;GO:0016192//vesicle-mediated transport;GO:0019221//cytokine-mediated signaling pathway;GO:0030279//negative regulation of ossification;GO:0043410//positive regulation of…
MSTRG.812.3	-	ncbi_101117971	CCR1	0.978653	4.58e-06	NC_040252.1	107431783	107443253	-	NC_040270.1	55182838	55192080	+	-	PREDICTED: C-C chemokine receptor type 1 [Ovis aries]	Environmental Information Processing;Human Diseases;Human Diseases;Organismal Systems	Signaling molecules and interaction;Infectious diseases;Infectious diseases;Immune system	ko04060//Cytokine-cytokine receptor interaction;ko05163//Human cytomegalovirus infection;ko05167//Kaposi sarcoma-associated herpesvirus infection;ko04062//Chemokine signaling pathway	K04176;K04176;K04176;K04176	GO:0031224//intrinsic component of membrane;GO:0044459//plasma membrane part	GO:0004950//chemokine receptor activity;GO:0019957//C-C chemokine binding	GO:0002690//positive regulation of leukocyte chemotaxis;GO:0002763//positive regulation of myeloid leukocyte differentiation;GO:0006816//calcium ion transport;GO:0006952//defense response;GO:0010468//regulation of gene expression;GO:0016192//vesicle-mediated transport;GO:0019221//cytokine-mediated signaling pathway;GO:0030279//negative regulation of ossification;GO:0043410//positive regulation of…
MSTRG.8143.2	-	ncbi_101117971	CCR1	0.978653	4.58e-06	NC_040259.1	28297722	28312493	-	NC_040270.1	55182838	55192080	+	-	PREDICTED: C-C chemokine receptor type 1 [Ovis aries]	Environmental Information Processing;Human Diseases;Human Diseases;Organismal Systems	Signaling molecules and interaction;Infectious diseases;Infectious diseases;Immune system	ko04060//Cytokine-cytokine receptor interaction;ko05163//Human cytomegalovirus infection;ko05167//Kaposi sarcoma-associated herpesvirus infection;ko04062//Chemokine signaling pathway	K04176;K04176;K04176;K04176	GO:0031224//intrinsic component of membrane;GO:0044459//plasma membrane part	GO:0004950//chemokine receptor activity;GO:0019957//C-C chemokine binding	GO:0002690//positive regulation of leukocyte chemotaxis;GO:0002763//positive regulation of myeloid leukocyte differentiation;GO:0006816//calcium ion transport;GO:0006952//defense response;GO:0010468//regulation of gene expression;GO:0016192//vesicle-mediated transport;GO:0019221//cytokine-mediated signaling pathway;GO:0030279//negative regulation of ossification;GO:0043410//positive regulation of…
XR_003591589.1	ncbi_114118015	ncbi_101117971	CCR1	0.978653	4.58e-06	NC_040265.1	58446953	58456601	+	NC_040270.1	55182838	55192080	+	--	PREDICTED: C-C chemokine receptor type 1 [Ovis aries]	Environmental Information Processing;Human Diseases;Human Diseases;Organismal Systems	Signaling molecules and interaction;Infectious diseases;Infectious diseases;Immune system	ko04060//Cytokine-cytokine receptor interaction;ko05163//Human cytomegalovirus infection;ko05167//Kaposi sarcoma-associated herpesvirus infection;ko04062//Chemokine signaling pathway	K04176;K04176;K04176;K04176	GO:0031224//intrinsic component of membrane;GO:0044459//plasma membrane part	GO:0004950//chemokine receptor activity;GO:0019957//C-C chemokine binding	GO:0002690//positive regulation of leukocyte chemotaxis;GO:0002763//positive regulation of myeloid leukocyte differentiation;GO:0006816//calcium ion transport;GO:0006952//defense response;GO:0010468//regulation of gene expression;GO:0016192//vesicle-mediated transport;GO:0019221//cytokine-mediated signaling pathway;GO:0030279//negative regulation of ossification;GO:0043410//positive regulation of…
MSTRG.10247.2	-	ncbi_101118093	RRM2	0.959573	4.2e-05	NC_040262.1	48995607	48998479	+	NC_040254.1	19957160	19964224	+	-	PREDICTED: ribonucleoside-diphosphate reductase subunit M2 [Ovis aries musimon]	Metabolism;Metabolism;Metabolism;Metabolism;Cellular Processes;Metabolism	Global and overview maps;Nucleotide metabolism;Nucleotide metabolism;Xenobiotics biodegradation and metabolism;Cell growth and death;Metabolism of other amino acids	ko01100//Metabolic pathways;ko00230//Purine metabolism;ko00240//Pyrimidine metabolism;ko00983//Drug metabolism - other enzymes;ko04115//p53 signaling pathway;ko00480//Glutathione metabolism	K10808;K10808;K10808;K10808;K10808;K10808	GO:0043231//intracellular membrane-bounded organelle	GO:0003824//catalytic activity	GO:0009132//nucleoside diphosphate metabolic process;GO:0009165//nucleotide biosynthetic process;GO:0051262//protein tetramerization
MSTRG.10364.2	-	ncbi_101118093	RRM2	0.959573	4.2e-05	NC_040263.1	1219308	1225564	+	NC_040254.1	19957160	19964224	+	-	PREDICTED: ribonucleoside-diphosphate reductase subunit M2 [Ovis aries musimon]	Metabolism;Metabolism;Metabolism;Metabolism;Cellular Processes;Metabolism	Global and overview maps;Nucleotide metabolism;Nucleotide metabolism;Xenobiotics biodegradation and metabolism;Cell growth and death;Metabolism of other amino acids	ko01100//Metabolic pathways;ko00230//Purine metabolism;ko00240//Pyrimidine metabolism;ko00983//Drug metabolism - other enzymes;ko04115//p53 signaling pathway;ko00480//Glutathione metabolism	K10808;K10808;K10808;K10808;K10808;K10808	GO:0043231//intracellular membrane-bounded organelle	GO:0003824//catalytic activity	GO:0009132//nucleoside diphosphate metabolic process;GO:0009165//nucleotide biosynthetic process;GO:0051262//protein tetramerization
MSTRG.14006.3	-	ncbi_101118093	RRM2	0.965012	2.55e-05	NC_040268.1	79907879	79908311	+	NC_040254.1	19957160	19964224	+	-	PREDICTED: ribonucleoside-diphosphate reductase subunit M2 [Ovis aries musimon]	Metabolism;Metabolism;Metabolism;Metabolism;Cellular Processes;Metabolism	Global and overview maps;Nucleotide metabolism;Nucleotide metabolism;Xenobiotics biodegradation and metabolism;Cell growth and death;Metabolism of other amino acids	ko01100//Metabolic pathways;ko00230//Purine metabolism;ko00240//Pyrimidine metabolism;ko00983//Drug metabolism - other enzymes;ko04115//p53 signaling pathway;ko00480//Glutathione metabolism	K10808;K10808;K10808;K10808;K10808;K10808	GO:0043231//intracellular membrane-bounded organelle	GO:0003824//catalytic activity	GO:0009132//nucleoside diphosphate metabolic process;GO:0009165//nucleotide biosynthetic process;GO:0051262//protein tetramerization
MSTRG.14007.1	-	ncbi_101118093	RRM2	0.962371	3.28e-05	NC_040268.1	79942651	80098996	+	NC_040254.1	19957160	19964224	+	-	PREDICTED: ribonucleoside-diphosphate reductase subunit M2 [Ovis aries musimon]	Metabolism;Metabolism;Metabolism;Metabolism;Cellular Processes;Metabolism	Global and overview maps;Nucleotide metabolism;Nucleotide metabolism;Xenobiotics biodegradation and metabolism;Cell growth and death;Metabolism of other amino acids	ko01100//Metabolic pathways;ko00230//Purine metabolism;ko00240//Pyrimidine metabolism;ko00983//Drug metabolism - other enzymes;ko04115//p53 signaling pathway;ko00480//Glutathione metabolism	K10808;K10808;K10808;K10808;K10808;K10808	GO:0043231//intracellular membrane-bounded organelle	GO:0003824//catalytic activity	GO:0009132//nucleoside diphosphate metabolic process;GO:0009165//nucleotide biosynthetic process;GO:0051262//protein tetramerization
MSTRG.14011.1	-	ncbi_101118093	RRM2	0.959573	4.2e-05	NC_040268.1	80118959	80309198	+	NC_040254.1	19957160	19964224	+	-	PREDICTED: ribonucleoside-diphosphate reductase subunit M2 [Ovis aries musimon]	Metabolism;Metabolism;Metabolism;Metabolism;Cellular Processes;Metabolism	Global and overview maps;Nucleotide metabolism;Nucleotide metabolism;Xenobiotics biodegradation and metabolism;Cell growth and death;Metabolism of other amino acids	ko01100//Metabolic pathways;ko00230//Purine metabolism;ko00240//Pyrimidine metabolism;ko00983//Drug metabolism - other enzymes;ko04115//p53 signaling pathway;ko00480//Glutathione metabolism	K10808;K10808;K10808;K10808;K10808;K10808	GO:0043231//intracellular membrane-bounded organelle	GO:0003824//catalytic activity	GO:0009132//nucleoside diphosphate metabolic process;GO:0009165//nucleotide biosynthetic process;GO:0051262//protein tetramerization
MSTRG.14011.2	-	ncbi_101118093	RRM2	0.96795	1.88e-05	NC_040268.1	80118959	80119480	+	NC_040254.1	19957160	19964224	+	-	PREDICTED: ribonucleoside-diphosphate reductase subunit M2 [Ovis aries musimon]	Metabolism;Metabolism;Metabolism;Metabolism;Cellular Processes;Metabolism	Global and overview maps;Nucleotide metabolism;Nucleotide metabolism;Xenobiotics biodegradation and metabolism;Cell growth and death;Metabolism of other amino acids	ko01100//Metabolic pathways;ko00230//Purine metabolism;ko00240//Pyrimidine metabolism;ko00983//Drug metabolism - other enzymes;ko04115//p53 signaling pathway;ko00480//Glutathione metabolism	K10808;K10808;K10808;K10808;K10808;K10808	GO:0043231//intracellular membrane-bounded organelle	GO:0003824//catalytic activity	GO:0009132//nucleoside diphosphate metabolic process;GO:0009165//nucleotide biosynthetic process;GO:0051262//protein tetramerization
MSTRG.14015.1	-	ncbi_101118093	RRM2	0.970188	1.46e-05	NC_040268.1	80291101	80291611	-	NC_040254.1	19957160	19964224	+	-	PREDICTED: ribonucleoside-diphosphate reductase subunit M2 [Ovis aries musimon]	Metabolism;Metabolism;Metabolism;Metabolism;Cellular Processes;Metabolism	Global and overview maps;Nucleotide metabolism;Nucleotide metabolism;Xenobiotics biodegradation and metabolism;Cell growth and death;Metabolism of other amino acids	ko01100//Metabolic pathways;ko00230//Purine metabolism;ko00240//Pyrimidine metabolism;ko00983//Drug metabolism - other enzymes;ko04115//p53 signaling pathway;ko00480//Glutathione metabolism	K10808;K10808;K10808;K10808;K10808;K10808	GO:0043231//intracellular membrane-bounded organelle	GO:0003824//catalytic activity	GO:0009132//nucleoside diphosphate metabolic process;GO:0009165//nucleotide biosynthetic process;GO:0051262//protein tetramerization
MSTRG.14018.1	-	ncbi_101118093	RRM2	0.972491	1.11e-05	NC_040268.1	80342734	80343244	+	NC_040254.1	19957160	19964224	+	-	PREDICTED: ribonucleoside-diphosphate reductase subunit M2 [Ovis aries musimon]	Metabolism;Metabolism;Metabolism;Metabolism;Cellular Processes;Metabolism	Global and overview maps;Nucleotide metabolism;Nucleotide metabolism;Xenobiotics biodegradation and metabolism;Cell growth and death;Metabolism of other amino acids	ko01100//Metabolic pathways;ko00230//Purine metabolism;ko00240//Pyrimidine metabolism;ko00983//Drug metabolism - other enzymes;ko04115//p53 signaling pathway;ko00480//Glutathione metabolism	K10808;K10808;K10808;K10808;K10808;K10808	GO:0043231//intracellular membrane-bounded organelle	GO:0003824//catalytic activity	GO:0009132//nucleoside diphosphate metabolic process;GO:0009165//nucleotide biosynthetic process;GO:0051262//protein tetramerization
MSTRG.14612.2	-	ncbi_101118093	RRM2	0.974906	8.04e-06	NC_040269.1	70744390	70744922	-	NC_040254.1	19957160	19964224	+	-	PREDICTED: ribonucleoside-diphosphate reductase subunit M2 [Ovis aries musimon]	Metabolism;Metabolism;Metabolism;Metabolism;Cellular Processes;Metabolism	Global and overview maps;Nucleotide metabolism;Nucleotide metabolism;Xenobiotics biodegradation and metabolism;Cell growth and death;Metabolism of other amino acids	ko01100//Metabolic pathways;ko00230//Purine metabolism;ko00240//Pyrimidine metabolism;ko00983//Drug metabolism - other enzymes;ko04115//p53 signaling pathway;ko00480//Glutathione metabolism	K10808;K10808;K10808;K10808;K10808;K10808	GO:0043231//intracellular membrane-bounded organelle	GO:0003824//catalytic activity	GO:0009132//nucleoside diphosphate metabolic process;GO:0009165//nucleotide biosynthetic process;GO:0051262//protein tetramerization
MSTRG.7396.1	-	ncbi_101118093	RRM2	0.959573	4.2e-05	NC_040258.1	24182536	24183139	-	NC_040254.1	19957160	19964224	+	-	PREDICTED: ribonucleoside-diphosphate reductase subunit M2 [Ovis aries musimon]	Metabolism;Metabolism;Metabolism;Metabolism;Cellular Processes;Metabolism	Global and overview maps;Nucleotide metabolism;Nucleotide metabolism;Xenobiotics biodegradation and metabolism;Cell growth and death;Metabolism of other amino acids	ko01100//Metabolic pathways;ko00230//Purine metabolism;ko00240//Pyrimidine metabolism;ko00983//Drug metabolism - other enzymes;ko04115//p53 signaling pathway;ko00480//Glutathione metabolism	K10808;K10808;K10808;K10808;K10808;K10808	GO:0043231//intracellular membrane-bounded organelle	GO:0003824//catalytic activity	GO:0009132//nucleoside diphosphate metabolic process;GO:0009165//nucleotide biosynthetic process;GO:0051262//protein tetramerization
MSTRG.812.3	-	ncbi_101118093	RRM2	0.959573	4.2e-05	NC_040252.1	107431783	107443253	-	NC_040254.1	19957160	19964224	+	-	PREDICTED: ribonucleoside-diphosphate reductase subunit M2 [Ovis aries musimon]	Metabolism;Metabolism;Metabolism;Metabolism;Cellular Processes;Metabolism	Global and overview maps;Nucleotide metabolism;Nucleotide metabolism;Xenobiotics biodegradation and metabolism;Cell growth and death;Metabolism of other amino acids	ko01100//Metabolic pathways;ko00230//Purine metabolism;ko00240//Pyrimidine metabolism;ko00983//Drug metabolism - other enzymes;ko04115//p53 signaling pathway;ko00480//Glutathione metabolism	K10808;K10808;K10808;K10808;K10808;K10808	GO:0043231//intracellular membrane-bounded organelle	GO:0003824//catalytic activity	GO:0009132//nucleoside diphosphate metabolic process;GO:0009165//nucleotide biosynthetic process;GO:0051262//protein tetramerization
MSTRG.8143.2	-	ncbi_101118093	RRM2	0.959573	4.2e-05	NC_040259.1	28297722	28312493	-	NC_040254.1	19957160	19964224	+	-	PREDICTED: ribonucleoside-diphosphate reductase subunit M2 [Ovis aries musimon]	Metabolism;Metabolism;Metabolism;Metabolism;Cellular Processes;Metabolism	Global and overview maps;Nucleotide metabolism;Nucleotide metabolism;Xenobiotics biodegradation and metabolism;Cell growth and death;Metabolism of other amino acids	ko01100//Metabolic pathways;ko00230//Purine metabolism;ko00240//Pyrimidine metabolism;ko00983//Drug metabolism - other enzymes;ko04115//p53 signaling pathway;ko00480//Glutathione metabolism	K10808;K10808;K10808;K10808;K10808;K10808	GO:0043231//intracellular membrane-bounded organelle	GO:0003824//catalytic activity	GO:0009132//nucleoside diphosphate metabolic process;GO:0009165//nucleotide biosynthetic process;GO:0051262//protein tetramerization
XR_003591589.1	ncbi_114118015	ncbi_101118093	RRM2	0.959573	4.2e-05	NC_040265.1	58446953	58456601	+	NC_040254.1	19957160	19964224	+	--	PREDICTED: ribonucleoside-diphosphate reductase subunit M2 [Ovis aries musimon]	Metabolism;Metabolism;Metabolism;Metabolism;Cellular Processes;Metabolism	Global and overview maps;Nucleotide metabolism;Nucleotide metabolism;Xenobiotics biodegradation and metabolism;Cell growth and death;Metabolism of other amino acids	ko01100//Metabolic pathways;ko00230//Purine metabolism;ko00240//Pyrimidine metabolism;ko00983//Drug metabolism - other enzymes;ko04115//p53 signaling pathway;ko00480//Glutathione metabolism	K10808;K10808;K10808;K10808;K10808;K10808	GO:0043231//intracellular membrane-bounded organelle	GO:0003824//catalytic activity	GO:0009132//nucleoside diphosphate metabolic process;GO:0009165//nucleotide biosynthetic process;GO:0051262//protein tetramerization
XR_003588143.1	ncbi_105608356	ncbi_101118466	ST8SIA6	0.970761	1.37e-05	NC_040253.1	98178314	98183621	+	NC_040264.1	32679356	32819381	-	--	PREDICTED: alpha-2,8-sialyltransferase 8F isoform X2 [Ovis aries musimon]	-	-	-	-	GO:0031228//intrinsic component of Golgi membrane	GO:0016757//transferase activity, transferring glycosyl groups	GO:0001573//ganglioside metabolic process;GO:0006486//protein glycosylation;GO:0044711//single-organism biosynthetic process
XR_003589694.1	ncbi_114115322	ncbi_101118466	ST8SIA6	0.950293	8.59e-05	NC_040257.1	92088452	92104299	-	NC_040264.1	32679356	32819381	-	--	PREDICTED: alpha-2,8-sialyltransferase 8F isoform X2 [Ovis aries musimon]	-	-	-	-	GO:0031228//intrinsic component of Golgi membrane	GO:0016757//transferase activity, transferring glycosyl groups	GO:0001573//ganglioside metabolic process;GO:0006486//protein glycosylation;GO:0044711//single-organism biosynthetic process
MSTRG.10247.2	-	ncbi_101118482	CXCR6	0.950814	8.28e-05	NC_040262.1	48995607	48998479	+	NC_040270.1	55323392	55331756	-	-	PREDICTED: C-X-C chemokine receptor type 6 [Ovis aries]	Environmental Information Processing;Organismal Systems	Signaling molecules and interaction;Immune system	ko04060//Cytokine-cytokine receptor interaction;ko04062//Chemokine signaling pathway	K04191;K04191	GO:0031224//intrinsic component of membrane	GO:0004950//chemokine receptor activity	GO:0006952//defense response;GO:0019221//cytokine-mediated signaling pathway
MSTRG.10364.2	-	ncbi_101118482	CXCR6	0.950814	8.28e-05	NC_040263.1	1219308	1225564	+	NC_040270.1	55323392	55331756	-	-	PREDICTED: C-X-C chemokine receptor type 6 [Ovis aries]	Environmental Information Processing;Organismal Systems	Signaling molecules and interaction;Immune system	ko04060//Cytokine-cytokine receptor interaction;ko04062//Chemokine signaling pathway	K04191;K04191	GO:0031224//intrinsic component of membrane	GO:0004950//chemokine receptor activity	GO:0006952//defense response;GO:0019221//cytokine-mediated signaling pathway
MSTRG.14006.3	-	ncbi_101118482	CXCR6	0.971196	1.3e-05	NC_040268.1	79907879	79908311	+	NC_040270.1	55323392	55331756	-	-	PREDICTED: C-X-C chemokine receptor type 6 [Ovis aries]	Environmental Information Processing;Organismal Systems	Signaling molecules and interaction;Immune system	ko04060//Cytokine-cytokine receptor interaction;ko04062//Chemokine signaling pathway	K04191;K04191	GO:0031224//intrinsic component of membrane	GO:0004950//chemokine receptor activity	GO:0006952//defense response;GO:0019221//cytokine-mediated signaling pathway
MSTRG.14007.1	-	ncbi_101118482	CXCR6	0.954453	6.35e-05	NC_040268.1	79942651	80098996	+	NC_040270.1	55323392	55331756	-	-	PREDICTED: C-X-C chemokine receptor type 6 [Ovis aries]	Environmental Information Processing;Organismal Systems	Signaling molecules and interaction;Immune system	ko04060//Cytokine-cytokine receptor interaction;ko04062//Chemokine signaling pathway	K04191;K04191	GO:0031224//intrinsic component of membrane	GO:0004950//chemokine receptor activity	GO:0006952//defense response;GO:0019221//cytokine-mediated signaling pathway
MSTRG.14011.1	-	ncbi_101118482	CXCR6	0.950814	8.28e-05	NC_040268.1	80118959	80309198	+	NC_040270.1	55323392	55331756	-	-	PREDICTED: C-X-C chemokine receptor type 6 [Ovis aries]	Environmental Information Processing;Organismal Systems	Signaling molecules and interaction;Immune system	ko04060//Cytokine-cytokine receptor interaction;ko04062//Chemokine signaling pathway	K04191;K04191	GO:0031224//intrinsic component of membrane	GO:0004950//chemokine receptor activity	GO:0006952//defense response;GO:0019221//cytokine-mediated signaling pathway
MSTRG.14011.2	-	ncbi_101118482	CXCR6	0.977947	5.13e-06	NC_040268.1	80118959	80119480	+	NC_040270.1	55323392	55331756	-	-	PREDICTED: C-X-C chemokine receptor type 6 [Ovis aries]	Environmental Information Processing;Organismal Systems	Signaling molecules and interaction;Immune system	ko04060//Cytokine-cytokine receptor interaction;ko04062//Chemokine signaling pathway	K04191;K04191	GO:0031224//intrinsic component of membrane	GO:0004950//chemokine receptor activity	GO:0006952//defense response;GO:0019221//cytokine-mediated signaling pathway
MSTRG.14015.1	-	ncbi_101118482	CXCR6	0.965053	2.54e-05	NC_040268.1	80291101	80291611	-	NC_040270.1	55323392	55331756	-	-	PREDICTED: C-X-C chemokine receptor type 6 [Ovis aries]	Environmental Information Processing;Organismal Systems	Signaling molecules and interaction;Immune system	ko04060//Cytokine-cytokine receptor interaction;ko04062//Chemokine signaling pathway	K04191;K04191	GO:0031224//intrinsic component of membrane	GO:0004950//chemokine receptor activity	GO:0006952//defense response;GO:0019221//cytokine-mediated signaling pathway
MSTRG.14018.1	-	ncbi_101118482	CXCR6	0.992858	1.01e-07	NC_040268.1	80342734	80343244	+	NC_040270.1	55323392	55331756	-	-	PREDICTED: C-X-C chemokine receptor type 6 [Ovis aries]	Environmental Information Processing;Organismal Systems	Signaling molecules and interaction;Immune system	ko04060//Cytokine-cytokine receptor interaction;ko04062//Chemokine signaling pathway	K04191;K04191	GO:0031224//intrinsic component of membrane	GO:0004950//chemokine receptor activity	GO:0006952//defense response;GO:0019221//cytokine-mediated signaling pathway
MSTRG.14612.2	-	ncbi_101118482	CXCR6	0.986728	8.75e-07	NC_040269.1	70744390	70744922	-	NC_040270.1	55323392	55331756	-	-	PREDICTED: C-X-C chemokine receptor type 6 [Ovis aries]	Environmental Information Processing;Organismal Systems	Signaling molecules and interaction;Immune system	ko04060//Cytokine-cytokine receptor interaction;ko04062//Chemokine signaling pathway	K04191;K04191	GO:0031224//intrinsic component of membrane	GO:0004950//chemokine receptor activity	GO:0006952//defense response;GO:0019221//cytokine-mediated signaling pathway
MSTRG.7396.1	-	ncbi_101118482	CXCR6	0.950814	8.28e-05	NC_040258.1	24182536	24183139	-	NC_040270.1	55323392	55331756	-	-	PREDICTED: C-X-C chemokine receptor type 6 [Ovis aries]	Environmental Information Processing;Organismal Systems	Signaling molecules and interaction;Immune system	ko04060//Cytokine-cytokine receptor interaction;ko04062//Chemokine signaling pathway	K04191;K04191	GO:0031224//intrinsic component of membrane	GO:0004950//chemokine receptor activity	GO:0006952//defense response;GO:0019221//cytokine-mediated signaling pathway
MSTRG.812.3	-	ncbi_101118482	CXCR6	0.950814	8.28e-05	NC_040252.1	107431783	107443253	-	NC_040270.1	55323392	55331756	-	-	PREDICTED: C-X-C chemokine receptor type 6 [Ovis aries]	Environmental Information Processing;Organismal Systems	Signaling molecules and interaction;Immune system	ko04060//Cytokine-cytokine receptor interaction;ko04062//Chemokine signaling pathway	K04191;K04191	GO:0031224//intrinsic component of membrane	GO:0004950//chemokine receptor activity	GO:0006952//defense response;GO:0019221//cytokine-mediated signaling pathway
MSTRG.8143.2	-	ncbi_101118482	CXCR6	0.950814	8.28e-05	NC_040259.1	28297722	28312493	-	NC_040270.1	55323392	55331756	-	-	PREDICTED: C-X-C chemokine receptor type 6 [Ovis aries]	Environmental Information Processing;Organismal Systems	Signaling molecules and interaction;Immune system	ko04060//Cytokine-cytokine receptor interaction;ko04062//Chemokine signaling pathway	K04191;K04191	GO:0031224//intrinsic component of membrane	GO:0004950//chemokine receptor activity	GO:0006952//defense response;GO:0019221//cytokine-mediated signaling pathway
XR_003591589.1	ncbi_114118015	ncbi_101118482	CXCR6	0.950814	8.28e-05	NC_040265.1	58446953	58456601	+	NC_040270.1	55323392	55331756	-	--	PREDICTED: C-X-C chemokine receptor type 6 [Ovis aries]	Environmental Information Processing;Organismal Systems	Signaling molecules and interaction;Immune system	ko04060//Cytokine-cytokine receptor interaction;ko04062//Chemokine signaling pathway	K04191;K04191	GO:0031224//intrinsic component of membrane	GO:0004950//chemokine receptor activity	GO:0006952//defense response;GO:0019221//cytokine-mediated signaling pathway
MSTRG.356.2	-	ncbi_101118906	ABHD16A	0.969512	1.58e-05	NC_040252.1	36939503	36944827	-	NC_040271.1	29442640	29454933	+	-	PREDICTED: abhydrolase domain-containing protein 16A [Ovis aries]	-	-	-	-	GO:0031224//intrinsic component of membrane	GO:0003824//catalytic activity	-
MSTRG.14655.4	-	ncbi_101118979	ADAMTS18	0.966004	2.31e-05	NC_040270.1	7229794	7246379	+	NC_040265.1	4405239	4554102	-	-	PREDICTED: A disintegrin and metalloproteinase with thrombospondin motifs 18 [Ovis aries musimon]	-	-	-	-	GO:0031012//extracellular matrix	GO:0004175//endopeptidase activity;GO:0046914//transition metal ion binding	GO:0010544//negative regulation of platelet activation;GO:0019538//protein metabolic process
MSTRG.17579.1	-	ncbi_101118979	ADAMTS18	0.978808	4.47e-06	NC_040276.1	12829094	12857586	+	NC_040265.1	4405239	4554102	-	-	PREDICTED: A disintegrin and metalloproteinase with thrombospondin motifs 18 [Ovis aries musimon]	-	-	-	-	GO:0031012//extracellular matrix	GO:0004175//endopeptidase activity;GO:0046914//transition metal ion binding	GO:0010544//negative regulation of platelet activation;GO:0019538//protein metabolic process
MSTRG.2088.2	-	ncbi_101119257	SERPINA5	0.956566	5.39e-05	NC_040253.1	43978226	44052419	-	NC_040269.1	59625770	59638606	+	-	PREDICTED: plasma serine protease inhibitor [Ovis aries]	Organismal Systems	Immune system	ko04610//Complement and coagulation cascades	K03913	-	-	-
MSTRG.14018.1	-	ncbi_101119340	CLIC5	0.956171	5.56e-05	NC_040268.1	80342734	80343244	+	NC_040271.1	20856682	21022855	-	-	PREDICTED: chloride intracellular channel protein 5 isoform X1 [Ovis aries musimon]	-	-	-	-	GO:0005902//microvillus;GO:0031988//membrane-bounded vesicle;GO:0034702//ion channel complex;GO:0043231//intracellular membrane-bounded organelle;GO:0044430//cytoskeletal part	GO:0005253//anion channel activity	GO:0006821//chloride transport;GO:0031667//response to nutrient levels;GO:0033036//macromolecule localization;GO:0034220//ion transmembrane transport;GO:0044253//positive regulation of multicellular organismal metabolic process;GO:0050905//neuromuscular process;GO:0050954//sensory perception of mechanical stimulus;GO:0060122//inner ear receptor stereocilium organization
MSTRG.14011.2	-	ncbi_101119413	NLRC5	0.950809	8.28e-05	NC_040268.1	80118959	80119480	+	NC_040265.1	26612539	26704213	+	-	PREDICTED: protein NLRC5 isoform X2 [Ovis aries musimon]	-	-	-	-	GO:0043231//intracellular membrane-bounded organelle;GO:0044444//cytoplasmic part	GO:0032550//purine ribonucleoside binding	GO:0001960//negative regulation of cytokine-mediated signaling pathway;GO:0001961//positive regulation of cytokine-mediated signaling pathway;GO:0002252//immune effector process;GO:0006357//regulation of transcription from RNA polymerase II promoter;GO:0006952//defense response;GO:0010557//positive regulation of macromolecule biosynthetic process;GO:0042325//regulation of phosphorylation;GO:00434…
MSTRG.14018.1	-	ncbi_101119413	NLRC5	0.970847	1.35e-05	NC_040268.1	80342734	80343244	+	NC_040265.1	26612539	26704213	+	-	PREDICTED: protein NLRC5 isoform X2 [Ovis aries musimon]	-	-	-	-	GO:0043231//intracellular membrane-bounded organelle;GO:0044444//cytoplasmic part	GO:0032550//purine ribonucleoside binding	GO:0001960//negative regulation of cytokine-mediated signaling pathway;GO:0001961//positive regulation of cytokine-mediated signaling pathway;GO:0002252//immune effector process;GO:0006357//regulation of transcription from RNA polymerase II promoter;GO:0006952//defense response;GO:0010557//positive regulation of macromolecule biosynthetic process;GO:0042325//regulation of phosphorylation;GO:00434…
MSTRG.14612.2	-	ncbi_101119413	NLRC5	0.953103	7.02e-05	NC_040269.1	70744390	70744922	-	NC_040265.1	26612539	26704213	+	-	PREDICTED: protein NLRC5 isoform X2 [Ovis aries musimon]	-	-	-	-	GO:0043231//intracellular membrane-bounded organelle;GO:0044444//cytoplasmic part	GO:0032550//purine ribonucleoside binding	GO:0001960//negative regulation of cytokine-mediated signaling pathway;GO:0001961//positive regulation of cytokine-mediated signaling pathway;GO:0002252//immune effector process;GO:0006357//regulation of transcription from RNA polymerase II promoter;GO:0006952//defense response;GO:0010557//positive regulation of macromolecule biosynthetic process;GO:0042325//regulation of phosphorylation;GO:00434…
MSTRG.1914.1	-	ncbi_101119439	DSCAM	0.998464	4.67e-10	NC_040253.1	12185721	12194161	-	NC_040252.1	283383784	283927775	-	-	PREDICTED: Down syndrome cell adhesion molecule [Capra hircus]	-	-	-	-	GO:0016021//integral component of membrane;GO:0043005//neuron projection	GO:0005488//binding	GO:0007155//cell adhesion;GO:0007610//behavior;GO:0008038//neuron recognition;GO:0009886//post-embryonic morphogenesis;GO:0042325//regulation of phosphorylation;GO:0045773//positive regulation of axon extension
MSTRG.9293.1	-	ncbi_101119439	DSCAM	0.97168	1.22e-05	NC_040261.1	85040576	85048161	+	NC_040252.1	283383784	283927775	-	-	PREDICTED: Down syndrome cell adhesion molecule [Capra hircus]	-	-	-	-	GO:0016021//integral component of membrane;GO:0043005//neuron projection	GO:0005488//binding	GO:0007155//cell adhesion;GO:0007610//behavior;GO:0008038//neuron recognition;GO:0009886//post-embryonic morphogenesis;GO:0042325//regulation of phosphorylation;GO:0045773//positive regulation of axon extension
XR_001039544.3	ncbi_105610007	ncbi_101119508	TMEM132C	0.960759	3.79e-05	NC_040254.1	230216070	230217512	-	NC_040268.1	56322091	56611344	-	--	PREDICTED: transmembrane protein 132C isoform X2 [Ovis aries musimon]	-	-	-	-	GO:0031224//intrinsic component of membrane	-	-
MSTRG.14006.3	-	ncbi_101119517	GBP1	0.956969	5.22e-05	NC_040268.1	79907879	79908311	+	NC_040252.1	69897788	69912280	-	-	PREDICTED: guanylate-binding protein 1-like isoform X2 [Ovis aries musimon]	Organismal Systems	Immune system	ko04621//NOD-like receptor signaling pathway	K20899	-	GO:0017111//nucleoside-triphosphatase activity;GO:0032550//purine ribonucleoside binding	-
MSTRG.14011.2	-	ncbi_101119517	GBP1	0.971671	1.23e-05	NC_040268.1	80118959	80119480	+	NC_040252.1	69897788	69912280	-	-	PREDICTED: guanylate-binding protein 1-like isoform X2 [Ovis aries musimon]	Organismal Systems	Immune system	ko04621//NOD-like receptor signaling pathway	K20899	-	GO:0017111//nucleoside-triphosphatase activity;GO:0032550//purine ribonucleoside binding	-
MSTRG.14018.1	-	ncbi_101119517	GBP1	0.993013	9.32e-08	NC_040268.1	80342734	80343244	+	NC_040252.1	69897788	69912280	-	-	PREDICTED: guanylate-binding protein 1-like isoform X2 [Ovis aries musimon]	Organismal Systems	Immune system	ko04621//NOD-like receptor signaling pathway	K20899	-	GO:0017111//nucleoside-triphosphatase activity;GO:0032550//purine ribonucleoside binding	-
MSTRG.14612.2	-	ncbi_101119517	GBP1	0.977989	5.1e-06	NC_040269.1	70744390	70744922	-	NC_040252.1	69897788	69912280	-	-	PREDICTED: guanylate-binding protein 1-like isoform X2 [Ovis aries musimon]	Organismal Systems	Immune system	ko04621//NOD-like receptor signaling pathway	K20899	-	GO:0017111//nucleoside-triphosphatase activity;GO:0032550//purine ribonucleoside binding	-
MSTRG.14006.3	-	ncbi_101120058	ADAM28	0.970225	1.46e-05	NC_040268.1	79907879	79908311	+	NC_040253.1	43555656	43634669	-	-	PREDICTED: disintegrin and metalloproteinase domain-containing protein 28 isoform X1 [Ovis aries musimon]	-	-	-	-	GO:0016020//membrane	GO:0046914//transition metal ion binding;GO:0070011//peptidase activity, acting on L-amino acid peptides	GO:0019538//protein metabolic process
MSTRG.14011.2	-	ncbi_101120058	ADAM28	0.982165	2.45e-06	NC_040268.1	80118959	80119480	+	NC_040253.1	43555656	43634669	-	-	PREDICTED: disintegrin and metalloproteinase domain-containing protein 28 isoform X1 [Ovis aries musimon]	-	-	-	-	GO:0016020//membrane	GO:0046914//transition metal ion binding;GO:0070011//peptidase activity, acting on L-amino acid peptides	GO:0019538//protein metabolic process
MSTRG.14015.1	-	ncbi_101120058	ADAM28	0.954079	6.53e-05	NC_040268.1	80291101	80291611	-	NC_040253.1	43555656	43634669	-	-	PREDICTED: disintegrin and metalloproteinase domain-containing protein 28 isoform X1 [Ovis aries musimon]	-	-	-	-	GO:0016020//membrane	GO:0046914//transition metal ion binding;GO:0070011//peptidase activity, acting on L-amino acid peptides	GO:0019538//protein metabolic process
MSTRG.14018.1	-	ncbi_101120058	ADAM28	0.984937	1.36e-06	NC_040268.1	80342734	80343244	+	NC_040253.1	43555656	43634669	-	-	PREDICTED: disintegrin and metalloproteinase domain-containing protein 28 isoform X1 [Ovis aries musimon]	-	-	-	-	GO:0016020//membrane	GO:0046914//transition metal ion binding;GO:0070011//peptidase activity, acting on L-amino acid peptides	GO:0019538//protein metabolic process
MSTRG.14612.2	-	ncbi_101120058	ADAM28	0.983622	1.82e-06	NC_040269.1	70744390	70744922	-	NC_040253.1	43555656	43634669	-	-	PREDICTED: disintegrin and metalloproteinase domain-containing protein 28 isoform X1 [Ovis aries musimon]	-	-	-	-	GO:0016020//membrane	GO:0046914//transition metal ion binding;GO:0070011//peptidase activity, acting on L-amino acid peptides	GO:0019538//protein metabolic process
XR_003585754.1	ncbi_105603203	ncbi_101120179	MYO15B	0.95496	6.11e-05	NC_040269.1	55279801	55335267	+	NC_040262.1	7293658	7324133	+	--	PREDICTED: unconventional myosin-XVB-like isoform X8 [Ovis aries musimon]	-	-	-	-	-	-	-
MSTRG.8143.3	-	ncbi_101120487	FKBP9	1	0	NC_040259.1	28297805	28312481	-	NC_040255.1	70611240	70654247	-	-	PREDICTED: peptidyl-prolyl cis-trans isomerase FKBP9 [Ovis aries musimon]	-	-	-	-	-	-	-
XR_003591560.1	ncbi_114117998	ncbi_101120487	FKBP9	0.991968	1.52e-07	NC_040265.1	55023264	55024148	+	NC_040255.1	70611240	70654247	-	--	PREDICTED: peptidyl-prolyl cis-trans isomerase FKBP9 [Ovis aries musimon]	-	-	-	-	-	-	-
MSTRG.14127.2	-	ncbi_101121224	Chmp2b	1	0	NC_040269.1	1217005	1245264	+	NC_040252.1	168944446	169004924	+	-	PREDICTED: charged multivesicular body protein 2b isoform X1 [Pantholops hodgsonii]	Cellular Processes;Cellular Processes	Transport and catabolism;Cell growth and death	ko04144//Endocytosis;ko04217//Necroptosis	K12192;K12192	GO:0000323//lytic vacuole;GO:0010008//endosome membrane;GO:0031981//nuclear lumen;GO:0031988//membrane-bounded vesicle	GO:0005515//protein binding	GO:0000070//mitotic sister chromatid segregation;GO:0007088//regulation of mitotic nuclear division;GO:0008104//protein localization;GO:0019725//cellular homeostasis;GO:0046605//regulation of centrosome cycle;GO:0046755//viral budding;GO:0050877//neurological system process;GO:1902186//regulation of viral release from host cell;GO:1902582//single-organism intracellular transport
MSTRG.9833.4	-	ncbi_101121224	Chmp2b	1	0	NC_040262.1	26022296	26030011	-	NC_040252.1	168944446	169004924	+	-	PREDICTED: charged multivesicular body protein 2b isoform X1 [Pantholops hodgsonii]	Cellular Processes;Cellular Processes	Transport and catabolism;Cell growth and death	ko04144//Endocytosis;ko04217//Necroptosis	K12192;K12192	GO:0000323//lytic vacuole;GO:0010008//endosome membrane;GO:0031981//nuclear lumen;GO:0031988//membrane-bounded vesicle	GO:0005515//protein binding	GO:0000070//mitotic sister chromatid segregation;GO:0007088//regulation of mitotic nuclear division;GO:0008104//protein localization;GO:0019725//cellular homeostasis;GO:0046605//regulation of centrosome cycle;GO:0046755//viral budding;GO:0050877//neurological system process;GO:1902186//regulation of viral release from host cell;GO:1902582//single-organism intracellular transport
XR_001022322.3	ncbi_101123329	ncbi_101121224	Chmp2b	0.993809	6.11e-08	NC_040269.1	66220214	66253349	+	NC_040252.1	168944446	169004924	+	--	PREDICTED: charged multivesicular body protein 2b isoform X1 [Pantholops hodgsonii]	Cellular Processes;Cellular Processes	Transport and catabolism;Cell growth and death	ko04144//Endocytosis;ko04217//Necroptosis	K12192;K12192	GO:0000323//lytic vacuole;GO:0010008//endosome membrane;GO:0031981//nuclear lumen;GO:0031988//membrane-bounded vesicle	GO:0005515//protein binding	GO:0000070//mitotic sister chromatid segregation;GO:0007088//regulation of mitotic nuclear division;GO:0008104//protein localization;GO:0019725//cellular homeostasis;GO:0046605//regulation of centrosome cycle;GO:0046755//viral budding;GO:0050877//neurological system process;GO:1902186//regulation of viral release from host cell;GO:1902582//single-organism intracellular transport
XR_003585666.1	ncbi_114108747	ncbi_101121224	Chmp2b	0.998773	2.13e-10	NC_040269.1	1224232	1242587	+	NC_040252.1	168944446	169004924	+	--	PREDICTED: charged multivesicular body protein 2b isoform X1 [Pantholops hodgsonii]	Cellular Processes;Cellular Processes	Transport and catabolism;Cell growth and death	ko04144//Endocytosis;ko04217//Necroptosis	K12192;K12192	GO:0000323//lytic vacuole;GO:0010008//endosome membrane;GO:0031981//nuclear lumen;GO:0031988//membrane-bounded vesicle	GO:0005515//protein binding	GO:0000070//mitotic sister chromatid segregation;GO:0007088//regulation of mitotic nuclear division;GO:0008104//protein localization;GO:0019725//cellular homeostasis;GO:0046605//regulation of centrosome cycle;GO:0046755//viral budding;GO:0050877//neurological system process;GO:1902186//regulation of viral release from host cell;GO:1902582//single-organism intracellular transport
MSTRG.10247.2	-	ncbi_101121228	44440	0.960493	3.88e-05	NC_040262.1	48995607	48998479	+	NC_040275.1	27168224	27172611	-	-	PREDICTED: septin-1 isoform X1 [Pteropus alecto]	Human Diseases	Infectious diseases	ko05100//Bacterial invasion of epithelial cells	K13737	GO:0044430//cytoskeletal part	GO:0032550//purine ribonucleoside binding	GO:0044763//single-organism cellular process
MSTRG.10364.2	-	ncbi_101121228	44440	0.960493	3.88e-05	NC_040263.1	1219308	1225564	+	NC_040275.1	27168224	27172611	-	-	PREDICTED: septin-1 isoform X1 [Pteropus alecto]	Human Diseases	Infectious diseases	ko05100//Bacterial invasion of epithelial cells	K13737	GO:0044430//cytoskeletal part	GO:0032550//purine ribonucleoside binding	GO:0044763//single-organism cellular process
MSTRG.14006.3	-	ncbi_101121228	44440	0.967049	2.07e-05	NC_040268.1	79907879	79908311	+	NC_040275.1	27168224	27172611	-	-	PREDICTED: septin-1 isoform X1 [Pteropus alecto]	Human Diseases	Infectious diseases	ko05100//Bacterial invasion of epithelial cells	K13737	GO:0044430//cytoskeletal part	GO:0032550//purine ribonucleoside binding	GO:0044763//single-organism cellular process
MSTRG.14007.1	-	ncbi_101121228	44440	0.961014	3.71e-05	NC_040268.1	79942651	80098996	+	NC_040275.1	27168224	27172611	-	-	PREDICTED: septin-1 isoform X1 [Pteropus alecto]	Human Diseases	Infectious diseases	ko05100//Bacterial invasion of epithelial cells	K13737	GO:0044430//cytoskeletal part	GO:0032550//purine ribonucleoside binding	GO:0044763//single-organism cellular process
MSTRG.14011.1	-	ncbi_101121228	44440	0.960493	3.88e-05	NC_040268.1	80118959	80309198	+	NC_040275.1	27168224	27172611	-	-	PREDICTED: septin-1 isoform X1 [Pteropus alecto]	Human Diseases	Infectious diseases	ko05100//Bacterial invasion of epithelial cells	K13737	GO:0044430//cytoskeletal part	GO:0032550//purine ribonucleoside binding	GO:0044763//single-organism cellular process
MSTRG.14011.2	-	ncbi_101121228	44440	0.96984	1.52e-05	NC_040268.1	80118959	80119480	+	NC_040275.1	27168224	27172611	-	-	PREDICTED: septin-1 isoform X1 [Pteropus alecto]	Human Diseases	Infectious diseases	ko05100//Bacterial invasion of epithelial cells	K13737	GO:0044430//cytoskeletal part	GO:0032550//purine ribonucleoside binding	GO:0044763//single-organism cellular process
MSTRG.14015.1	-	ncbi_101121228	44440	0.965486	2.43e-05	NC_040268.1	80291101	80291611	-	NC_040275.1	27168224	27172611	-	-	PREDICTED: septin-1 isoform X1 [Pteropus alecto]	Human Diseases	Infectious diseases	ko05100//Bacterial invasion of epithelial cells	K13737	GO:0044430//cytoskeletal part	GO:0032550//purine ribonucleoside binding	GO:0044763//single-organism cellular process
MSTRG.14612.2	-	ncbi_101121228	44440	0.965315	2.47e-05	NC_040269.1	70744390	70744922	-	NC_040275.1	27168224	27172611	-	-	PREDICTED: septin-1 isoform X1 [Pteropus alecto]	Human Diseases	Infectious diseases	ko05100//Bacterial invasion of epithelial cells	K13737	GO:0044430//cytoskeletal part	GO:0032550//purine ribonucleoside binding	GO:0044763//single-organism cellular process
MSTRG.7396.1	-	ncbi_101121228	44440	0.960493	3.88e-05	NC_040258.1	24182536	24183139	-	NC_040275.1	27168224	27172611	-	-	PREDICTED: septin-1 isoform X1 [Pteropus alecto]	Human Diseases	Infectious diseases	ko05100//Bacterial invasion of epithelial cells	K13737	GO:0044430//cytoskeletal part	GO:0032550//purine ribonucleoside binding	GO:0044763//single-organism cellular process
MSTRG.812.3	-	ncbi_101121228	44440	0.960493	3.88e-05	NC_040252.1	107431783	107443253	-	NC_040275.1	27168224	27172611	-	-	PREDICTED: septin-1 isoform X1 [Pteropus alecto]	Human Diseases	Infectious diseases	ko05100//Bacterial invasion of epithelial cells	K13737	GO:0044430//cytoskeletal part	GO:0032550//purine ribonucleoside binding	GO:0044763//single-organism cellular process
MSTRG.8143.2	-	ncbi_101121228	44440	0.960493	3.88e-05	NC_040259.1	28297722	28312493	-	NC_040275.1	27168224	27172611	-	-	PREDICTED: septin-1 isoform X1 [Pteropus alecto]	Human Diseases	Infectious diseases	ko05100//Bacterial invasion of epithelial cells	K13737	GO:0044430//cytoskeletal part	GO:0032550//purine ribonucleoside binding	GO:0044763//single-organism cellular process
XR_003591589.1	ncbi_114118015	ncbi_101121228	44440	0.960493	3.88e-05	NC_040265.1	58446953	58456601	+	NC_040275.1	27168224	27172611	-	--	PREDICTED: septin-1 isoform X1 [Pteropus alecto]	Human Diseases	Infectious diseases	ko05100//Bacterial invasion of epithelial cells	K13737	GO:0044430//cytoskeletal part	GO:0032550//purine ribonucleoside binding	GO:0044763//single-organism cellular process
MSTRG.13497.3	-	ncbi_101121277	SEZ6	0.963078	3.07e-05	NC_040267.1	74150741	74157218	-	NC_040262.1	43007440	43055346	+	-	PREDICTED: seizure protein 6 homolog isoform X3 [Ovis aries musimon]	-	-	-	-	GO:0030425//dendrite;GO:0031224//intrinsic component of membrane;GO:0043231//intracellular membrane-bounded organelle;GO:0044297//cell body;GO:0044309//neuron spine;GO:0044421//extracellular region part;GO:0044444//cytoplasmic part	-	GO:0007626//locomotory behavior;GO:0010976//positive regulation of neuron projection development;GO:0010977//negative regulation of neuron projection development;GO:0021700//developmental maturation;GO:0051899//membrane depolarization;GO:1902531//regulation of intracellular signal transduction
MSTRG.14018.1	-	ncbi_101121454	SERPING1	0.963927	2.83e-05	NC_040268.1	80342734	80343244	+	NC_040266.1	87137130	87151825	+	-	PREDICTED: plasma protease C1 inhibitor isoform X3 [Ovis aries musimon]	Organismal Systems;Human Diseases	Immune system;Infectious diseases	ko04610//Complement and coagulation cascades;ko05133//Pertussis	K04001;K04001	-	-	-
MSTRG.14011.2	-	ncbi_101121475	Acsl5	0.950071	8.72e-05	NC_040268.1	80118959	80119480	+	NC_040273.1	36053162	36112604	+	-	PREDICTED: long-chain-fatty-acid--CoA ligase 5 isoform X1 [Ovis aries musimon]	Metabolism;Organismal Systems;Organismal Systems;Cellular Processes;Organismal Systems;Metabolism;Metabolism;Cellular Processes;Metabolism	Global and overview maps;Environmental adaptation;Endocrine system;Transport and catabolism;Endocrine system;Global and overview maps;Lipid metabolism;Cell growth and death;Lipid metabolism	ko01100//Metabolic pathways;ko04714//Thermogenesis;ko03320//PPAR signaling pathway;ko04146//Peroxisome;ko04920//Adipocytokine signaling pathway;ko01212//Fatty acid metabolism;ko00071//Fatty acid degradation;ko04216//Ferroptosis;ko00061//Fatty acid biosynthesis	K01897;K01897;K01897;K01897;K01897;K01897;K01897;K01897;K01897	GO:0019866//organelle inner membrane;GO:0043231//intracellular membrane-bounded organelle;GO:0043232//intracellular non-membrane-bounded organelle	-	GO:0097191//extrinsic apoptotic signaling pathway
MSTRG.14018.1	-	ncbi_101121475	Acsl5	0.968913	1.69e-05	NC_040268.1	80342734	80343244	+	NC_040273.1	36053162	36112604	+	-	PREDICTED: long-chain-fatty-acid--CoA ligase 5 isoform X1 [Ovis aries musimon]	Metabolism;Organismal Systems;Organismal Systems;Cellular Processes;Organismal Systems;Metabolism;Metabolism;Cellular Processes;Metabolism	Global and overview maps;Environmental adaptation;Endocrine system;Transport and catabolism;Endocrine system;Global and overview maps;Lipid metabolism;Cell growth and death;Lipid metabolism	ko01100//Metabolic pathways;ko04714//Thermogenesis;ko03320//PPAR signaling pathway;ko04146//Peroxisome;ko04920//Adipocytokine signaling pathway;ko01212//Fatty acid metabolism;ko00071//Fatty acid degradation;ko04216//Ferroptosis;ko00061//Fatty acid biosynthesis	K01897;K01897;K01897;K01897;K01897;K01897;K01897;K01897;K01897	GO:0019866//organelle inner membrane;GO:0043231//intracellular membrane-bounded organelle;GO:0043232//intracellular non-membrane-bounded organelle	-	GO:0097191//extrinsic apoptotic signaling pathway
MSTRG.14612.2	-	ncbi_101121475	Acsl5	0.954946	6.12e-05	NC_040269.1	70744390	70744922	-	NC_040273.1	36053162	36112604	+	-	PREDICTED: long-chain-fatty-acid--CoA ligase 5 isoform X1 [Ovis aries musimon]	Metabolism;Organismal Systems;Organismal Systems;Cellular Processes;Organismal Systems;Metabolism;Metabolism;Cellular Processes;Metabolism	Global and overview maps;Environmental adaptation;Endocrine system;Transport and catabolism;Endocrine system;Global and overview maps;Lipid metabolism;Cell growth and death;Lipid metabolism	ko01100//Metabolic pathways;ko04714//Thermogenesis;ko03320//PPAR signaling pathway;ko04146//Peroxisome;ko04920//Adipocytokine signaling pathway;ko01212//Fatty acid metabolism;ko00071//Fatty acid degradation;ko04216//Ferroptosis;ko00061//Fatty acid biosynthesis	K01897;K01897;K01897;K01897;K01897;K01897;K01897;K01897;K01897	GO:0019866//organelle inner membrane;GO:0043231//intracellular membrane-bounded organelle;GO:0043232//intracellular non-membrane-bounded organelle	-	GO:0097191//extrinsic apoptotic signaling pathway
MSTRG.2088.1	-	ncbi_101121565	Cadm3	0.962606	3.21e-05	NC_040253.1	43850145	44028113	-	NC_040252.1	116757593	116788336	+	-	PREDICTED: cell adhesion molecule 3 isoform X2 [Ovis aries musimon]	Environmental Information Processing	Signaling molecules and interaction	ko04514//Cell adhesion molecules (CAMs)	K06780	GO:0031224//intrinsic component of membrane	GO:0046983//protein dimerization activity	GO:0033036//macromolecule localization;GO:0098742//cell-cell adhesion via plasma-membrane adhesion molecules
XR_003585762.1	ncbi_114109073	ncbi_101121565	Cadm3	0.97209	1.16e-05	NC_040269.1	61041963	61096278	+	NC_040252.1	116757593	116788336	+	--	PREDICTED: cell adhesion molecule 3 isoform X2 [Ovis aries musimon]	Environmental Information Processing	Signaling molecules and interaction	ko04514//Cell adhesion molecules (CAMs)	K06780	GO:0031224//intrinsic component of membrane	GO:0046983//protein dimerization activity	GO:0033036//macromolecule localization;GO:0098742//cell-cell adhesion via plasma-membrane adhesion molecules
MSTRG.10247.2	-	ncbi_101121603	JCHAIN	0.964972	2.56e-05	NC_040262.1	48995607	48998479	+	NC_040257.1	95290364	95300063	-	-	PREDICTED: immunoglobulin J chain isoform X1 [Ovis aries]	-	-	-	-	GO:0031988//membrane-bounded vesicle;GO:0071750//dimeric IgA immunoglobulin complex;GO:0071754//IgM immunoglobulin complex, circulating	GO:0005102//receptor binding;GO:0005539//glycosaminoglycan binding;GO:0005543//phospholipid binding;GO:0019865//immunoglobulin binding;GO:0043566//structure-specific DNA binding;GO:0046983//protein dimerization activity	GO:0006955//immune response;GO:0009893//positive regulation of metabolic process;GO:0031334//positive regulation of protein complex assembly;GO:0042742//defense response to bacterium;GO:0097205//renal filtration
MSTRG.10364.2	-	ncbi_101121603	JCHAIN	0.964972	2.56e-05	NC_040263.1	1219308	1225564	+	NC_040257.1	95290364	95300063	-	-	PREDICTED: immunoglobulin J chain isoform X1 [Ovis aries]	-	-	-	-	GO:0031988//membrane-bounded vesicle;GO:0071750//dimeric IgA immunoglobulin complex;GO:0071754//IgM immunoglobulin complex, circulating	GO:0005102//receptor binding;GO:0005539//glycosaminoglycan binding;GO:0005543//phospholipid binding;GO:0019865//immunoglobulin binding;GO:0043566//structure-specific DNA binding;GO:0046983//protein dimerization activity	GO:0006955//immune response;GO:0009893//positive regulation of metabolic process;GO:0031334//positive regulation of protein complex assembly;GO:0042742//defense response to bacterium;GO:0097205//renal filtration
MSTRG.14006.3	-	ncbi_101121603	JCHAIN	0.988278	5.68e-07	NC_040268.1	79907879	79908311	+	NC_040257.1	95290364	95300063	-	-	PREDICTED: immunoglobulin J chain isoform X1 [Ovis aries]	-	-	-	-	GO:0031988//membrane-bounded vesicle;GO:0071750//dimeric IgA immunoglobulin complex;GO:0071754//IgM immunoglobulin complex, circulating	GO:0005102//receptor binding;GO:0005539//glycosaminoglycan binding;GO:0005543//phospholipid binding;GO:0019865//immunoglobulin binding;GO:0043566//structure-specific DNA binding;GO:0046983//protein dimerization activity	GO:0006955//immune response;GO:0009893//positive regulation of metabolic process;GO:0031334//positive regulation of protein complex assembly;GO:0042742//defense response to bacterium;GO:0097205//renal filtration
MSTRG.14007.1	-	ncbi_101121603	JCHAIN	0.967192	2.04e-05	NC_040268.1	79942651	80098996	+	NC_040257.1	95290364	95300063	-	-	PREDICTED: immunoglobulin J chain isoform X1 [Ovis aries]	-	-	-	-	GO:0031988//membrane-bounded vesicle;GO:0071750//dimeric IgA immunoglobulin complex;GO:0071754//IgM immunoglobulin complex, circulating	GO:0005102//receptor binding;GO:0005539//glycosaminoglycan binding;GO:0005543//phospholipid binding;GO:0019865//immunoglobulin binding;GO:0043566//structure-specific DNA binding;GO:0046983//protein dimerization activity	GO:0006955//immune response;GO:0009893//positive regulation of metabolic process;GO:0031334//positive regulation of protein complex assembly;GO:0042742//defense response to bacterium;GO:0097205//renal filtration
MSTRG.14011.1	-	ncbi_101121603	JCHAIN	0.964972	2.56e-05	NC_040268.1	80118959	80309198	+	NC_040257.1	95290364	95300063	-	-	PREDICTED: immunoglobulin J chain isoform X1 [Ovis aries]	-	-	-	-	GO:0031988//membrane-bounded vesicle;GO:0071750//dimeric IgA immunoglobulin complex;GO:0071754//IgM immunoglobulin complex, circulating	GO:0005102//receptor binding;GO:0005539//glycosaminoglycan binding;GO:0005543//phospholipid binding;GO:0019865//immunoglobulin binding;GO:0043566//structure-specific DNA binding;GO:0046983//protein dimerization activity	GO:0006955//immune response;GO:0009893//positive regulation of metabolic process;GO:0031334//positive regulation of protein complex assembly;GO:0042742//defense response to bacterium;GO:0097205//renal filtration
MSTRG.14011.2	-	ncbi_101121603	JCHAIN	0.995672	1.75e-08	NC_040268.1	80118959	80119480	+	NC_040257.1	95290364	95300063	-	-	PREDICTED: immunoglobulin J chain isoform X1 [Ovis aries]	-	-	-	-	GO:0031988//membrane-bounded vesicle;GO:0071750//dimeric IgA immunoglobulin complex;GO:0071754//IgM immunoglobulin complex, circulating	GO:0005102//receptor binding;GO:0005539//glycosaminoglycan binding;GO:0005543//phospholipid binding;GO:0019865//immunoglobulin binding;GO:0043566//structure-specific DNA binding;GO:0046983//protein dimerization activity	GO:0006955//immune response;GO:0009893//positive regulation of metabolic process;GO:0031334//positive regulation of protein complex assembly;GO:0042742//defense response to bacterium;GO:0097205//renal filtration
MSTRG.14015.1	-	ncbi_101121603	JCHAIN	0.975855	7.03e-06	NC_040268.1	80291101	80291611	-	NC_040257.1	95290364	95300063	-	-	PREDICTED: immunoglobulin J chain isoform X1 [Ovis aries]	-	-	-	-	GO:0031988//membrane-bounded vesicle;GO:0071750//dimeric IgA immunoglobulin complex;GO:0071754//IgM immunoglobulin complex, circulating	GO:0005102//receptor binding;GO:0005539//glycosaminoglycan binding;GO:0005543//phospholipid binding;GO:0019865//immunoglobulin binding;GO:0043566//structure-specific DNA binding;GO:0046983//protein dimerization activity	GO:0006955//immune response;GO:0009893//positive regulation of metabolic process;GO:0031334//positive regulation of protein complex assembly;GO:0042742//defense response to bacterium;GO:0097205//renal filtration
MSTRG.14018.1	-	ncbi_101121603	JCHAIN	0.987656	6.8e-07	NC_040268.1	80342734	80343244	+	NC_040257.1	95290364	95300063	-	-	PREDICTED: immunoglobulin J chain isoform X1 [Ovis aries]	-	-	-	-	GO:0031988//membrane-bounded vesicle;GO:0071750//dimeric IgA immunoglobulin complex;GO:0071754//IgM immunoglobulin complex, circulating	GO:0005102//receptor binding;GO:0005539//glycosaminoglycan binding;GO:0005543//phospholipid binding;GO:0019865//immunoglobulin binding;GO:0043566//structure-specific DNA binding;GO:0046983//protein dimerization activity	GO:0006955//immune response;GO:0009893//positive regulation of metabolic process;GO:0031334//positive regulation of protein complex assembly;GO:0042742//defense response to bacterium;GO:0097205//renal filtration
MSTRG.14612.2	-	ncbi_101121603	JCHAIN	0.99661	7.44e-09	NC_040269.1	70744390	70744922	-	NC_040257.1	95290364	95300063	-	-	PREDICTED: immunoglobulin J chain isoform X1 [Ovis aries]	-	-	-	-	GO:0031988//membrane-bounded vesicle;GO:0071750//dimeric IgA immunoglobulin complex;GO:0071754//IgM immunoglobulin complex, circulating	GO:0005102//receptor binding;GO:0005539//glycosaminoglycan binding;GO:0005543//phospholipid binding;GO:0019865//immunoglobulin binding;GO:0043566//structure-specific DNA binding;GO:0046983//protein dimerization activity	GO:0006955//immune response;GO:0009893//positive regulation of metabolic process;GO:0031334//positive regulation of protein complex assembly;GO:0042742//defense response to bacterium;GO:0097205//renal filtration
MSTRG.7396.1	-	ncbi_101121603	JCHAIN	0.964972	2.56e-05	NC_040258.1	24182536	24183139	-	NC_040257.1	95290364	95300063	-	-	PREDICTED: immunoglobulin J chain isoform X1 [Ovis aries]	-	-	-	-	GO:0031988//membrane-bounded vesicle;GO:0071750//dimeric IgA immunoglobulin complex;GO:0071754//IgM immunoglobulin complex, circulating	GO:0005102//receptor binding;GO:0005539//glycosaminoglycan binding;GO:0005543//phospholipid binding;GO:0019865//immunoglobulin binding;GO:0043566//structure-specific DNA binding;GO:0046983//protein dimerization activity	GO:0006955//immune response;GO:0009893//positive regulation of metabolic process;GO:0031334//positive regulation of protein complex assembly;GO:0042742//defense response to bacterium;GO:0097205//renal filtration
MSTRG.812.3	-	ncbi_101121603	JCHAIN	0.964972	2.56e-05	NC_040252.1	107431783	107443253	-	NC_040257.1	95290364	95300063	-	-	PREDICTED: immunoglobulin J chain isoform X1 [Ovis aries]	-	-	-	-	GO:0031988//membrane-bounded vesicle;GO:0071750//dimeric IgA immunoglobulin complex;GO:0071754//IgM immunoglobulin complex, circulating	GO:0005102//receptor binding;GO:0005539//glycosaminoglycan binding;GO:0005543//phospholipid binding;GO:0019865//immunoglobulin binding;GO:0043566//structure-specific DNA binding;GO:0046983//protein dimerization activity	GO:0006955//immune response;GO:0009893//positive regulation of metabolic process;GO:0031334//positive regulation of protein complex assembly;GO:0042742//defense response to bacterium;GO:0097205//renal filtration
MSTRG.8143.2	-	ncbi_101121603	JCHAIN	0.964972	2.56e-05	NC_040259.1	28297722	28312493	-	NC_040257.1	95290364	95300063	-	-	PREDICTED: immunoglobulin J chain isoform X1 [Ovis aries]	-	-	-	-	GO:0031988//membrane-bounded vesicle;GO:0071750//dimeric IgA immunoglobulin complex;GO:0071754//IgM immunoglobulin complex, circulating	GO:0005102//receptor binding;GO:0005539//glycosaminoglycan binding;GO:0005543//phospholipid binding;GO:0019865//immunoglobulin binding;GO:0043566//structure-specific DNA binding;GO:0046983//protein dimerization activity	GO:0006955//immune response;GO:0009893//positive regulation of metabolic process;GO:0031334//positive regulation of protein complex assembly;GO:0042742//defense response to bacterium;GO:0097205//renal filtration
XR_003591589.1	ncbi_114118015	ncbi_101121603	JCHAIN	0.964972	2.56e-05	NC_040265.1	58446953	58456601	+	NC_040257.1	95290364	95300063	-	--	PREDICTED: immunoglobulin J chain isoform X1 [Ovis aries]	-	-	-	-	GO:0031988//membrane-bounded vesicle;GO:0071750//dimeric IgA immunoglobulin complex;GO:0071754//IgM immunoglobulin complex, circulating	GO:0005102//receptor binding;GO:0005539//glycosaminoglycan binding;GO:0005543//phospholipid binding;GO:0019865//immunoglobulin binding;GO:0043566//structure-specific DNA binding;GO:0046983//protein dimerization activity	GO:0006955//immune response;GO:0009893//positive regulation of metabolic process;GO:0031334//positive regulation of protein complex assembly;GO:0042742//defense response to bacterium;GO:0097205//renal filtration
MSTRG.10865.1	-	ncbi_101121618	NPHS2	0.973781	9.37e-06	NC_040263.1	77292127	77301412	+	NC_040263.1	65089835	65108814	-	-	PREDICTED: podocin isoform X2 [Ovis aries musimon]	-	-	-	-	GO:0009898//cytoplasmic side of plasma membrane;GO:0016021//integral component of membrane;GO:0031988//membrane-bounded vesicle;GO:0032991//macromolecular complex;GO:0036056//filtration diaphragm;GO:0098589//membrane region	-	GO:0003008//system process;GO:0030036//actin cytoskeleton organization;GO:0072015//glomerular visceral epithelial cell development
MSTRG.14655.4	-	ncbi_101121618	NPHS2	0.991555	1.81e-07	NC_040270.1	7229794	7246379	+	NC_040263.1	65089835	65108814	-	-	PREDICTED: podocin isoform X2 [Ovis aries musimon]	-	-	-	-	GO:0009898//cytoplasmic side of plasma membrane;GO:0016021//integral component of membrane;GO:0031988//membrane-bounded vesicle;GO:0032991//macromolecular complex;GO:0036056//filtration diaphragm;GO:0098589//membrane region	-	GO:0003008//system process;GO:0030036//actin cytoskeleton organization;GO:0072015//glomerular visceral epithelial cell development
MSTRG.17579.1	-	ncbi_101121618	NPHS2	0.970111	1.48e-05	NC_040276.1	12829094	12857586	+	NC_040263.1	65089835	65108814	-	-	PREDICTED: podocin isoform X2 [Ovis aries musimon]	-	-	-	-	GO:0009898//cytoplasmic side of plasma membrane;GO:0016021//integral component of membrane;GO:0031988//membrane-bounded vesicle;GO:0032991//macromolecular complex;GO:0036056//filtration diaphragm;GO:0098589//membrane region	-	GO:0003008//system process;GO:0030036//actin cytoskeleton organization;GO:0072015//glomerular visceral epithelial cell development
MSTRG.14006.3	-	ncbi_101121746	MSR1	0.968872	1.7e-05	NC_040268.1	79907879	79908311	+	NC_040277.1	22606692	22691575	+	-	PREDICTED: macrophage scavenger receptor types I and II isoform X1 [Ovis aries]	Cellular Processes	Transport and catabolism	ko04145//Phagosome	K06558	GO:0031224//intrinsic component of membrane;GO:0034358//plasma lipoprotein particle	GO:0038024//cargo receptor activity;GO:0071813//lipoprotein particle binding	GO:0006897//endocytosis;GO:0010468//regulation of gene expression;GO:0010743//regulation of macrophage derived foam cell differentiation;GO:0010884//positive regulation of lipid storage;GO:0015031//protein transport;GO:0015918//sterol transport;GO:0044707//single-multicellular organism process
MSTRG.14011.2	-	ncbi_101121746	MSR1	0.973449	9.78e-06	NC_040268.1	80118959	80119480	+	NC_040277.1	22606692	22691575	+	-	PREDICTED: macrophage scavenger receptor types I and II isoform X1 [Ovis aries]	Cellular Processes	Transport and catabolism	ko04145//Phagosome	K06558	GO:0031224//intrinsic component of membrane;GO:0034358//plasma lipoprotein particle	GO:0038024//cargo receptor activity;GO:0071813//lipoprotein particle binding	GO:0006897//endocytosis;GO:0010468//regulation of gene expression;GO:0010743//regulation of macrophage derived foam cell differentiation;GO:0010884//positive regulation of lipid storage;GO:0015031//protein transport;GO:0015918//sterol transport;GO:0044707//single-multicellular organism process
MSTRG.14015.1	-	ncbi_101121746	MSR1	0.951819	7.71e-05	NC_040268.1	80291101	80291611	-	NC_040277.1	22606692	22691575	+	-	PREDICTED: macrophage scavenger receptor types I and II isoform X1 [Ovis aries]	Cellular Processes	Transport and catabolism	ko04145//Phagosome	K06558	GO:0031224//intrinsic component of membrane;GO:0034358//plasma lipoprotein particle	GO:0038024//cargo receptor activity;GO:0071813//lipoprotein particle binding	GO:0006897//endocytosis;GO:0010468//regulation of gene expression;GO:0010743//regulation of macrophage derived foam cell differentiation;GO:0010884//positive regulation of lipid storage;GO:0015031//protein transport;GO:0015918//sterol transport;GO:0044707//single-multicellular organism process
MSTRG.14612.2	-	ncbi_101121746	MSR1	0.961646	3.5e-05	NC_040269.1	70744390	70744922	-	NC_040277.1	22606692	22691575	+	-	PREDICTED: macrophage scavenger receptor types I and II isoform X1 [Ovis aries]	Cellular Processes	Transport and catabolism	ko04145//Phagosome	K06558	GO:0031224//intrinsic component of membrane;GO:0034358//plasma lipoprotein particle	GO:0038024//cargo receptor activity;GO:0071813//lipoprotein particle binding	GO:0006897//endocytosis;GO:0010468//regulation of gene expression;GO:0010743//regulation of macrophage derived foam cell differentiation;GO:0010884//positive regulation of lipid storage;GO:0015031//protein transport;GO:0015918//sterol transport;GO:0044707//single-multicellular organism process
XR_003585575.1	ncbi_101105359	ncbi_101121775	NCAPG	0.965103	2.53e-05	NC_040268.1	75546886	75556604	+	NC_040257.1	42091768	42136696	+	--	PREDICTED: condensin complex subunit 3 isoform X3 [Ovis aries musimon]	-	-	-	-	GO:0000793//condensed chromosome;GO:0005815//microtubule organizing center	-	GO:0022402//cell cycle process
XR_003585575.1	ncbi_101105359	ncbi_101121821	Mefv	0.955959	5.65e-05	NC_040268.1	75546886	75556604	+	NC_040275.1	2718855	2731773	-	--	PREDICTED: pyrin [Ovis aries]	Organismal Systems	Immune system	ko04621//NOD-like receptor signaling pathway	K12803	GO:0043231//intracellular membrane-bounded organelle;GO:0043234//protein complex	GO:0046914//transition metal ion binding	GO:0010950//positive regulation of endopeptidase activity;GO:0031348//negative regulation of defense response;GO:0032651//regulation of interleukin-1 beta production;GO:0032682//negative regulation of chemokine production
MSTRG.14127.2	-	ncbi_101122132	CCDC73	0.969395	1.6e-05	NC_040269.1	1217005	1245264	+	NC_040266.1	68367798	68518247	-	-	PREDICTED: coiled-coil domain-containing protein 73 [Ovis aries musimon]	-	-	-	-	-	-	-
MSTRG.9833.4	-	ncbi_101122132	CCDC73	0.969395	1.6e-05	NC_040262.1	26022296	26030011	-	NC_040266.1	68367798	68518247	-	-	PREDICTED: coiled-coil domain-containing protein 73 [Ovis aries musimon]	-	-	-	-	-	-	-
XR_001022322.3	ncbi_101123329	ncbi_101122132	CCDC73	0.977443	5.55e-06	NC_040269.1	66220214	66253349	+	NC_040266.1	68367798	68518247	-	--	PREDICTED: coiled-coil domain-containing protein 73 [Ovis aries musimon]	-	-	-	-	-	-	-
XR_003585666.1	ncbi_114108747	ncbi_101122132	CCDC73	0.969534	1.58e-05	NC_040269.1	1224232	1242587	+	NC_040266.1	68367798	68518247	-	--	PREDICTED: coiled-coil domain-containing protein 73 [Ovis aries musimon]	-	-	-	-	-	-	-
MSTRG.356.2	-	ncbi_101122163	C16orf87	0.958446	4.62e-05	NC_040252.1	36939503	36944827	-	NC_040277.1	24034195	24035223	-	-	UPF0547 protein C16orf87 homolog [Bos taurus]	-	-	-	-	-	-	-
MSTRG.9293.1	-	ncbi_101122306	MAST4	0.961897	3.43e-05	NC_040261.1	85040576	85048161	+	NC_040267.1	12863244	13039716	-	-	PREDICTED: microtubule-associated serine/threonine-protein kinase 4 isoform X3 [Capra hircus]	-	-	-	-	-	GO:0004672//protein kinase activity;GO:0032550//purine ribonucleoside binding;GO:0046872//metal ion binding	GO:0006464//cellular protein modification process;GO:0006796//phosphate-containing compound metabolic process
MSTRG.10247.2	-	ncbi_101122689	TRGC1	0.981903	2.58e-06	NC_040262.1	48995607	48998479	+	NC_040255.1	90360638	90393474	+	-	PREDICTED: LOW QUALITY PROTEIN: T-cell receptor gamma chain C region C10.5 isoform X2 [Ovis aries musimon]	-	-	-	-	-	-	-
MSTRG.10364.2	-	ncbi_101122689	TRGC1	0.981903	2.58e-06	NC_040263.1	1219308	1225564	+	NC_040255.1	90360638	90393474	+	-	PREDICTED: LOW QUALITY PROTEIN: T-cell receptor gamma chain C region C10.5 isoform X2 [Ovis aries musimon]	-	-	-	-	-	-	-
MSTRG.14006.3	-	ncbi_101122689	TRGC1	0.99124	2.05e-07	NC_040268.1	79907879	79908311	+	NC_040255.1	90360638	90393474	+	-	PREDICTED: LOW QUALITY PROTEIN: T-cell receptor gamma chain C region C10.5 isoform X2 [Ovis aries musimon]	-	-	-	-	-	-	-
MSTRG.14007.1	-	ncbi_101122689	TRGC1	0.983985	1.69e-06	NC_040268.1	79942651	80098996	+	NC_040255.1	90360638	90393474	+	-	PREDICTED: LOW QUALITY PROTEIN: T-cell receptor gamma chain C region C10.5 isoform X2 [Ovis aries musimon]	-	-	-	-	-	-	-
MSTRG.14011.1	-	ncbi_101122689	TRGC1	0.981903	2.58e-06	NC_040268.1	80118959	80309198	+	NC_040255.1	90360638	90393474	+	-	PREDICTED: LOW QUALITY PROTEIN: T-cell receptor gamma chain C region C10.5 isoform X2 [Ovis aries musimon]	-	-	-	-	-	-	-
MSTRG.14011.2	-	ncbi_101122689	TRGC1	0.990919	2.33e-07	NC_040268.1	80118959	80119480	+	NC_040255.1	90360638	90393474	+	-	PREDICTED: LOW QUALITY PROTEIN: T-cell receptor gamma chain C region C10.5 isoform X2 [Ovis aries musimon]	-	-	-	-	-	-	-
MSTRG.14015.1	-	ncbi_101122689	TRGC1	0.989485	3.89e-07	NC_040268.1	80291101	80291611	-	NC_040255.1	90360638	90393474	+	-	PREDICTED: LOW QUALITY PROTEIN: T-cell receptor gamma chain C region C10.5 isoform X2 [Ovis aries musimon]	-	-	-	-	-	-	-
MSTRG.14018.1	-	ncbi_101122689	TRGC1	0.978775	4.49e-06	NC_040268.1	80342734	80343244	+	NC_040255.1	90360638	90393474	+	-	PREDICTED: LOW QUALITY PROTEIN: T-cell receptor gamma chain C region C10.5 isoform X2 [Ovis aries musimon]	-	-	-	-	-	-	-
MSTRG.14612.2	-	ncbi_101122689	TRGC1	0.994687	3.58e-08	NC_040269.1	70744390	70744922	-	NC_040255.1	90360638	90393474	+	-	PREDICTED: LOW QUALITY PROTEIN: T-cell receptor gamma chain C region C10.5 isoform X2 [Ovis aries musimon]	-	-	-	-	-	-	-
MSTRG.7396.1	-	ncbi_101122689	TRGC1	0.981903	2.58e-06	NC_040258.1	24182536	24183139	-	NC_040255.1	90360638	90393474	+	-	PREDICTED: LOW QUALITY PROTEIN: T-cell receptor gamma chain C region C10.5 isoform X2 [Ovis aries musimon]	-	-	-	-	-	-	-
MSTRG.812.3	-	ncbi_101122689	TRGC1	0.981903	2.58e-06	NC_040252.1	107431783	107443253	-	NC_040255.1	90360638	90393474	+	-	PREDICTED: LOW QUALITY PROTEIN: T-cell receptor gamma chain C region C10.5 isoform X2 [Ovis aries musimon]	-	-	-	-	-	-	-
MSTRG.8143.2	-	ncbi_101122689	TRGC1	0.981903	2.58e-06	NC_040259.1	28297722	28312493	-	NC_040255.1	90360638	90393474	+	-	PREDICTED: LOW QUALITY PROTEIN: T-cell receptor gamma chain C region C10.5 isoform X2 [Ovis aries musimon]	-	-	-	-	-	-	-
XR_003591589.1	ncbi_114118015	ncbi_101122689	TRGC1	0.981903	2.58e-06	NC_040265.1	58446953	58456601	+	NC_040255.1	90360638	90393474	+	--	PREDICTED: LOW QUALITY PROTEIN: T-cell receptor gamma chain C region C10.5 isoform X2 [Ovis aries musimon]	-	-	-	-	-	-	-
MSTRG.9162.4	-	ncbi_101122701	GRIK2	0.954042	6.55e-05	NC_040261.1	37499149	37505691	-	NC_040259.1	39702345	40582332	-	-	glutamate receptor, ionotropic kainate 2 [Bos taurus]	Environmental Information Processing;Organismal Systems	Signaling molecules and interaction;Nervous system	ko04080//Neuroactive ligand-receptor interaction;ko04724//Glutamatergic synapse	K05202;K05202	GO:0008328//ionotropic glutamate receptor complex;GO:0044297//cell body;GO:0097060//synaptic membrane;GO:0097458//neuron part	GO:0004970//ionotropic glutamate receptor activity;GO:0005231//excitatory extracellular ligand-gated ion channel activity	GO:0001508//action potential;GO:0006811//ion transport;GO:0006875//cellular metal ion homeostasis;GO:0007215//glutamate receptor signaling pathway;GO:0007270//neuron-neuron synaptic transmission;GO:0010647//positive regulation of cell communication;GO:0015031//protein transport;GO:0043066//negative regulation of apoptotic process;GO:0048168//regulation of neuronal synaptic plasticity;GO:0050805//…
MSTRG.8143.3	-	ncbi_101123045	PGGT1B	0.975389	7.52e-06	NC_040259.1	28297805	28312481	-	NC_040258.1	4564288	4623021	-	-	PREDICTED: geranylgeranyl transferase type-1 subunit beta isoform X2 [Ovis aries musimon]	-	-	-	-	GO:0044424//intracellular part	GO:0004661//protein geranylgeranyltransferase activity;GO:0046914//transition metal ion binding	GO:0018342//protein prenylation
XR_001042176.3	ncbi_105612662	ncbi_101123045	PGGT1B	0.952199	7.5e-05	NC_040259.1	49115335	49144063	-	NC_040258.1	4564288	4623021	-	--	PREDICTED: geranylgeranyl transferase type-1 subunit beta isoform X2 [Ovis aries musimon]	-	-	-	-	GO:0044424//intracellular part	GO:0004661//protein geranylgeranyltransferase activity;GO:0046914//transition metal ion binding	GO:0018342//protein prenylation
XR_003591560.1	ncbi_114117998	ncbi_101123045	PGGT1B	0.979874	3.73e-06	NC_040265.1	55023264	55024148	+	NC_040258.1	4564288	4623021	-	--	PREDICTED: geranylgeranyl transferase type-1 subunit beta isoform X2 [Ovis aries musimon]	-	-	-	-	GO:0044424//intracellular part	GO:0004661//protein geranylgeranyltransferase activity;GO:0046914//transition metal ion binding	GO:0018342//protein prenylation
MSTRG.10247.2	-	ncbi_101123158	Hist1h1b	0.966809	2.12e-05	NC_040262.1	48995607	48998479	+	NC_040271.1	33403015	33403914	+	-	PREDICTED: histone H1.5 [Capra hircus]	-	-	-	-	GO:0000790//nuclear chromatin;GO:0031988//membrane-bounded vesicle	GO:0003682//chromatin binding;GO:0003723//RNA binding;GO:0019899//enzyme binding	GO:0001558//regulation of cell growth;GO:0006357//regulation of transcription from RNA polymerase II promoter;GO:0031062//positive regulation of histone methylation;GO:0031647//regulation of protein stability;GO:0034728//nucleosome organization;GO:0048513//animal organ development;GO:0070199//establishment of protein localization to chromosome
MSTRG.10364.2	-	ncbi_101123158	Hist1h1b	0.966809	2.12e-05	NC_040263.1	1219308	1225564	+	NC_040271.1	33403015	33403914	+	-	PREDICTED: histone H1.5 [Capra hircus]	-	-	-	-	GO:0000790//nuclear chromatin;GO:0031988//membrane-bounded vesicle	GO:0003682//chromatin binding;GO:0003723//RNA binding;GO:0019899//enzyme binding	GO:0001558//regulation of cell growth;GO:0006357//regulation of transcription from RNA polymerase II promoter;GO:0031062//positive regulation of histone methylation;GO:0031647//regulation of protein stability;GO:0034728//nucleosome organization;GO:0048513//animal organ development;GO:0070199//establishment of protein localization to chromosome
MSTRG.14006.3	-	ncbi_101123158	Hist1h1b	0.985386	1.22e-06	NC_040268.1	79907879	79908311	+	NC_040271.1	33403015	33403914	+	-	PREDICTED: histone H1.5 [Capra hircus]	-	-	-	-	GO:0000790//nuclear chromatin;GO:0031988//membrane-bounded vesicle	GO:0003682//chromatin binding;GO:0003723//RNA binding;GO:0019899//enzyme binding	GO:0001558//regulation of cell growth;GO:0006357//regulation of transcription from RNA polymerase II promoter;GO:0031062//positive regulation of histone methylation;GO:0031647//regulation of protein stability;GO:0034728//nucleosome organization;GO:0048513//animal organ development;GO:0070199//establishment of protein localization to chromosome
MSTRG.14007.1	-	ncbi_101123158	Hist1h1b	0.969592	1.57e-05	NC_040268.1	79942651	80098996	+	NC_040271.1	33403015	33403914	+	-	PREDICTED: histone H1.5 [Capra hircus]	-	-	-	-	GO:0000790//nuclear chromatin;GO:0031988//membrane-bounded vesicle	GO:0003682//chromatin binding;GO:0003723//RNA binding;GO:0019899//enzyme binding	GO:0001558//regulation of cell growth;GO:0006357//regulation of transcription from RNA polymerase II promoter;GO:0031062//positive regulation of histone methylation;GO:0031647//regulation of protein stability;GO:0034728//nucleosome organization;GO:0048513//animal organ development;GO:0070199//establishment of protein localization to chromosome
MSTRG.14011.1	-	ncbi_101123158	Hist1h1b	0.966809	2.12e-05	NC_040268.1	80118959	80309198	+	NC_040271.1	33403015	33403914	+	-	PREDICTED: histone H1.5 [Capra hircus]	-	-	-	-	GO:0000790//nuclear chromatin;GO:0031988//membrane-bounded vesicle	GO:0003682//chromatin binding;GO:0003723//RNA binding;GO:0019899//enzyme binding	GO:0001558//regulation of cell growth;GO:0006357//regulation of transcription from RNA polymerase II promoter;GO:0031062//positive regulation of histone methylation;GO:0031647//regulation of protein stability;GO:0034728//nucleosome organization;GO:0048513//animal organ development;GO:0070199//establishment of protein localization to chromosome
MSTRG.14011.2	-	ncbi_101123158	Hist1h1b	0.990771	2.46e-07	NC_040268.1	80118959	80119480	+	NC_040271.1	33403015	33403914	+	-	PREDICTED: histone H1.5 [Capra hircus]	-	-	-	-	GO:0000790//nuclear chromatin;GO:0031988//membrane-bounded vesicle	GO:0003682//chromatin binding;GO:0003723//RNA binding;GO:0019899//enzyme binding	GO:0001558//regulation of cell growth;GO:0006357//regulation of transcription from RNA polymerase II promoter;GO:0031062//positive regulation of histone methylation;GO:0031647//regulation of protein stability;GO:0034728//nucleosome organization;GO:0048513//animal organ development;GO:0070199//establishment of protein localization to chromosome
MSTRG.14015.1	-	ncbi_101123158	Hist1h1b	0.97874	4.52e-06	NC_040268.1	80291101	80291611	-	NC_040271.1	33403015	33403914	+	-	PREDICTED: histone H1.5 [Capra hircus]	-	-	-	-	GO:0000790//nuclear chromatin;GO:0031988//membrane-bounded vesicle	GO:0003682//chromatin binding;GO:0003723//RNA binding;GO:0019899//enzyme binding	GO:0001558//regulation of cell growth;GO:0006357//regulation of transcription from RNA polymerase II promoter;GO:0031062//positive regulation of histone methylation;GO:0031647//regulation of protein stability;GO:0034728//nucleosome organization;GO:0048513//animal organ development;GO:0070199//establishment of protein localization to chromosome
MSTRG.14018.1	-	ncbi_101123158	Hist1h1b	0.992267	1.33e-07	NC_040268.1	80342734	80343244	+	NC_040271.1	33403015	33403914	+	-	PREDICTED: histone H1.5 [Capra hircus]	-	-	-	-	GO:0000790//nuclear chromatin;GO:0031988//membrane-bounded vesicle	GO:0003682//chromatin binding;GO:0003723//RNA binding;GO:0019899//enzyme binding	GO:0001558//regulation of cell growth;GO:0006357//regulation of transcription from RNA polymerase II promoter;GO:0031062//positive regulation of histone methylation;GO:0031647//regulation of protein stability;GO:0034728//nucleosome organization;GO:0048513//animal organ development;GO:0070199//establishment of protein localization to chromosome
MSTRG.14612.2	-	ncbi_101123158	Hist1h1b	0.996014	1.31e-08	NC_040269.1	70744390	70744922	-	NC_040271.1	33403015	33403914	+	-	PREDICTED: histone H1.5 [Capra hircus]	-	-	-	-	GO:0000790//nuclear chromatin;GO:0031988//membrane-bounded vesicle	GO:0003682//chromatin binding;GO:0003723//RNA binding;GO:0019899//enzyme binding	GO:0001558//regulation of cell growth;GO:0006357//regulation of transcription from RNA polymerase II promoter;GO:0031062//positive regulation of histone methylation;GO:0031647//regulation of protein stability;GO:0034728//nucleosome organization;GO:0048513//animal organ development;GO:0070199//establishment of protein localization to chromosome
MSTRG.7396.1	-	ncbi_101123158	Hist1h1b	0.966809	2.12e-05	NC_040258.1	24182536	24183139	-	NC_040271.1	33403015	33403914	+	-	PREDICTED: histone H1.5 [Capra hircus]	-	-	-	-	GO:0000790//nuclear chromatin;GO:0031988//membrane-bounded vesicle	GO:0003682//chromatin binding;GO:0003723//RNA binding;GO:0019899//enzyme binding	GO:0001558//regulation of cell growth;GO:0006357//regulation of transcription from RNA polymerase II promoter;GO:0031062//positive regulation of histone methylation;GO:0031647//regulation of protein stability;GO:0034728//nucleosome organization;GO:0048513//animal organ development;GO:0070199//establishment of protein localization to chromosome
MSTRG.812.3	-	ncbi_101123158	Hist1h1b	0.966809	2.12e-05	NC_040252.1	107431783	107443253	-	NC_040271.1	33403015	33403914	+	-	PREDICTED: histone H1.5 [Capra hircus]	-	-	-	-	GO:0000790//nuclear chromatin;GO:0031988//membrane-bounded vesicle	GO:0003682//chromatin binding;GO:0003723//RNA binding;GO:0019899//enzyme binding	GO:0001558//regulation of cell growth;GO:0006357//regulation of transcription from RNA polymerase II promoter;GO:0031062//positive regulation of histone methylation;GO:0031647//regulation of protein stability;GO:0034728//nucleosome organization;GO:0048513//animal organ development;GO:0070199//establishment of protein localization to chromosome
MSTRG.8143.2	-	ncbi_101123158	Hist1h1b	0.966809	2.12e-05	NC_040259.1	28297722	28312493	-	NC_040271.1	33403015	33403914	+	-	PREDICTED: histone H1.5 [Capra hircus]	-	-	-	-	GO:0000790//nuclear chromatin;GO:0031988//membrane-bounded vesicle	GO:0003682//chromatin binding;GO:0003723//RNA binding;GO:0019899//enzyme binding	GO:0001558//regulation of cell growth;GO:0006357//regulation of transcription from RNA polymerase II promoter;GO:0031062//positive regulation of histone methylation;GO:0031647//regulation of protein stability;GO:0034728//nucleosome organization;GO:0048513//animal organ development;GO:0070199//establishment of protein localization to chromosome
XR_003591589.1	ncbi_114118015	ncbi_101123158	Hist1h1b	0.966809	2.12e-05	NC_040265.1	58446953	58456601	+	NC_040271.1	33403015	33403914	+	--	PREDICTED: histone H1.5 [Capra hircus]	-	-	-	-	GO:0000790//nuclear chromatin;GO:0031988//membrane-bounded vesicle	GO:0003682//chromatin binding;GO:0003723//RNA binding;GO:0019899//enzyme binding	GO:0001558//regulation of cell growth;GO:0006357//regulation of transcription from RNA polymerase II promoter;GO:0031062//positive regulation of histone methylation;GO:0031647//regulation of protein stability;GO:0034728//nucleosome organization;GO:0048513//animal organ development;GO:0070199//establishment of protein localization to chromosome
MSTRG.15421.13	-	ncbi_101123239	CHRNA3	0.964976	2.56e-05	NC_040271.1	29810886	29816920	+	NC_040269.1	28936351	28951430	-	-	PREDICTED: neuronal acetylcholine receptor subunit alpha-3 [Ovis aries]	Environmental Information Processing;Organismal Systems	Signaling molecules and interaction;Nervous system	ko04080//Neuroactive ligand-receptor interaction;ko04725//Cholinergic synapse	K04805;K04805	GO:0034702//ion channel complex;GO:0043005//neuron projection;GO:0044297//cell body;GO:0097060//synaptic membrane	GO:0004888//transmembrane signaling receptor activity;GO:0005231//excitatory extracellular ligand-gated ion channel activity;GO:0042165//neurotransmitter binding	GO:0006812//cation transport;GO:0006937//regulation of muscle contraction;GO:0007274//neuromuscular synaptic transmission;GO:0010769//regulation of cell morphogenesis involved in differentiation;GO:0030534//adult behavior;GO:0032147//activation of protein kinase activity;GO:0032222//regulation of synaptic transmission, cholinergic;GO:0048731//system development;GO:0051899//membrane depolarization
XR_003591606.1	ncbi_114118036	ncbi_101123239	CHRNA3	0.953813	6.66e-05	NC_040265.1	63606542	63638267	+	NC_040269.1	28936351	28951430	-	--	PREDICTED: neuronal acetylcholine receptor subunit alpha-3 [Ovis aries]	Environmental Information Processing;Organismal Systems	Signaling molecules and interaction;Nervous system	ko04080//Neuroactive ligand-receptor interaction;ko04725//Cholinergic synapse	K04805;K04805	GO:0034702//ion channel complex;GO:0043005//neuron projection;GO:0044297//cell body;GO:0097060//synaptic membrane	GO:0004888//transmembrane signaling receptor activity;GO:0005231//excitatory extracellular ligand-gated ion channel activity;GO:0042165//neurotransmitter binding	GO:0006812//cation transport;GO:0006937//regulation of muscle contraction;GO:0007274//neuromuscular synaptic transmission;GO:0010769//regulation of cell morphogenesis involved in differentiation;GO:0030534//adult behavior;GO:0032147//activation of protein kinase activity;GO:0032222//regulation of synaptic transmission, cholinergic;GO:0048731//system development;GO:0051899//membrane depolarization
MSTRG.14127.2	-	ncbi_101123558	DMP1	0.987614	6.88e-07	NC_040269.1	1217005	1245264	+	NC_040257.1	112896270	112913057	+	-	PREDICTED: dentin matrix acidic phosphoprotein 1 [Ovis aries]	-	-	-	-	GO:0031012//extracellular matrix;GO:0043231//intracellular membrane-bounded organelle;GO:0043232//intracellular non-membrane-bounded organelle	GO:0005488//binding	GO:0009888//tissue development;GO:0010810//regulation of cell-substrate adhesion;GO:0043062//extracellular structure organization
MSTRG.9833.4	-	ncbi_101123558	DMP1	0.987614	6.88e-07	NC_040262.1	26022296	26030011	-	NC_040257.1	112896270	112913057	+	-	PREDICTED: dentin matrix acidic phosphoprotein 1 [Ovis aries]	-	-	-	-	GO:0031012//extracellular matrix;GO:0043231//intracellular membrane-bounded organelle;GO:0043232//intracellular non-membrane-bounded organelle	GO:0005488//binding	GO:0009888//tissue development;GO:0010810//regulation of cell-substrate adhesion;GO:0043062//extracellular structure organization
XR_001022322.3	ncbi_101123329	ncbi_101123558	DMP1	0.977598	5.42e-06	NC_040269.1	66220214	66253349	+	NC_040257.1	112896270	112913057	+	--	PREDICTED: dentin matrix acidic phosphoprotein 1 [Ovis aries]	-	-	-	-	GO:0031012//extracellular matrix;GO:0043231//intracellular membrane-bounded organelle;GO:0043232//intracellular non-membrane-bounded organelle	GO:0005488//binding	GO:0009888//tissue development;GO:0010810//regulation of cell-substrate adhesion;GO:0043062//extracellular structure organization
XR_003585666.1	ncbi_114108747	ncbi_101123558	DMP1	0.98243	2.33e-06	NC_040269.1	1224232	1242587	+	NC_040257.1	112896270	112913057	+	--	PREDICTED: dentin matrix acidic phosphoprotein 1 [Ovis aries]	-	-	-	-	GO:0031012//extracellular matrix;GO:0043231//intracellular membrane-bounded organelle;GO:0043232//intracellular non-membrane-bounded organelle	GO:0005488//binding	GO:0009888//tissue development;GO:0010810//regulation of cell-substrate adhesion;GO:0043062//extracellular structure organization
MSTRG.8143.3	-	ncbi_101123586	RTL1	0.968822	1.71e-05	NC_040259.1	28297805	28312481	-	NC_040269.1	66301948	66331255	-	-	retrotransposon-like 1 [Ovis aries]	-	-	-	-	GO:0031224//intrinsic component of membrane	-	-
XR_003591560.1	ncbi_114117998	ncbi_101123586	RTL1	0.953325	6.91e-05	NC_040265.1	55023264	55024148	+	NC_040269.1	66301948	66331255	-	--	retrotransposon-like 1 [Ovis aries]	-	-	-	-	GO:0031224//intrinsic component of membrane	-	-
MSTRG.14006.3	-	ncbi_101123672	C4A	0.956224	5.54e-05	NC_040268.1	79907879	79908311	+	NC_040271.1	29198874	29213469	-	-	PREDICTED: complement C4 isoform X1 [Capra hircus]	Human Diseases;Organismal Systems;Human Diseases;Human Diseases	Immune diseases;Immune system;Infectious diseases;Infectious diseases	ko05322//Systemic lupus erythematosus;ko04610//Complement and coagulation cascades;ko05150//Staphylococcus aureus infection;ko05133//Pertussis	K03989;K03989;K03989;K03989	GO:0044421//extracellular region part	-	GO:0002252//immune effector process;GO:0006952//defense response;GO:0010466//negative regulation of peptidase activity
MSTRG.14011.2	-	ncbi_101123672	C4A	0.968497	1.77e-05	NC_040268.1	80118959	80119480	+	NC_040271.1	29198874	29213469	-	-	PREDICTED: complement C4 isoform X1 [Capra hircus]	Human Diseases;Organismal Systems;Human Diseases;Human Diseases	Immune diseases;Immune system;Infectious diseases;Infectious diseases	ko05322//Systemic lupus erythematosus;ko04610//Complement and coagulation cascades;ko05150//Staphylococcus aureus infection;ko05133//Pertussis	K03989;K03989;K03989;K03989	GO:0044421//extracellular region part	-	GO:0002252//immune effector process;GO:0006952//defense response;GO:0010466//negative regulation of peptidase activity
MSTRG.14018.1	-	ncbi_101123672	C4A	0.95443	6.36e-05	NC_040268.1	80342734	80343244	+	NC_040271.1	29198874	29213469	-	-	PREDICTED: complement C4 isoform X1 [Capra hircus]	Human Diseases;Organismal Systems;Human Diseases;Human Diseases	Immune diseases;Immune system;Infectious diseases;Infectious diseases	ko05322//Systemic lupus erythematosus;ko04610//Complement and coagulation cascades;ko05150//Staphylococcus aureus infection;ko05133//Pertussis	K03989;K03989;K03989;K03989	GO:0044421//extracellular region part	-	GO:0002252//immune effector process;GO:0006952//defense response;GO:0010466//negative regulation of peptidase activity
MSTRG.14612.2	-	ncbi_101123672	C4A	0.963152	3.05e-05	NC_040269.1	70744390	70744922	-	NC_040271.1	29198874	29213469	-	-	PREDICTED: complement C4 isoform X1 [Capra hircus]	Human Diseases;Organismal Systems;Human Diseases;Human Diseases	Immune diseases;Immune system;Infectious diseases;Infectious diseases	ko05322//Systemic lupus erythematosus;ko04610//Complement and coagulation cascades;ko05150//Staphylococcus aureus infection;ko05133//Pertussis	K03989;K03989;K03989;K03989	GO:0044421//extracellular region part	-	GO:0002252//immune effector process;GO:0006952//defense response;GO:0010466//negative regulation of peptidase activity
XR_003589345.1	ncbi_105610486	ncbi_105601929	--	0.952025	7.6e-05	NC_040256.1	10787322	10814790	-	NC_040257.1	129149161	129152263	-	--	PREDICTED: uncharacterized protein LOC105601929 [Ovis aries]	-	-	-	-	-	-	-
MSTRG.10247.2	-	ncbi_105601930	DMBT1	0.996438	8.85e-09	NC_040262.1	48995607	48998479	+	NC_040273.1	45694827	45758635	+	-	PREDICTED: LOW QUALITY PROTEIN: deleted in malignant brain tumors 1 protein [Capra hircus]	Organismal Systems	Digestive system	ko04970//Salivary secretion	K13912	-	-	-
MSTRG.10364.2	-	ncbi_105601930	DMBT1	0.996438	8.85e-09	NC_040263.1	1219308	1225564	+	NC_040273.1	45694827	45758635	+	-	PREDICTED: LOW QUALITY PROTEIN: deleted in malignant brain tumors 1 protein [Capra hircus]	Organismal Systems	Digestive system	ko04970//Salivary secretion	K13912	-	-	-
MSTRG.14006.3	-	ncbi_105601930	DMBT1	0.989834	3.45e-07	NC_040268.1	79907879	79908311	+	NC_040273.1	45694827	45758635	+	-	PREDICTED: LOW QUALITY PROTEIN: deleted in malignant brain tumors 1 protein [Capra hircus]	Organismal Systems	Digestive system	ko04970//Salivary secretion	K13912	-	-	-
MSTRG.14007.1	-	ncbi_105601930	DMBT1	0.996463	8.64e-09	NC_040268.1	79942651	80098996	+	NC_040273.1	45694827	45758635	+	-	PREDICTED: LOW QUALITY PROTEIN: deleted in malignant brain tumors 1 protein [Capra hircus]	Organismal Systems	Digestive system	ko04970//Salivary secretion	K13912	-	-	-
MSTRG.14011.1	-	ncbi_105601930	DMBT1	0.996438	8.85e-09	NC_040268.1	80118959	80309198	+	NC_040273.1	45694827	45758635	+	-	PREDICTED: LOW QUALITY PROTEIN: deleted in malignant brain tumors 1 protein [Capra hircus]	Organismal Systems	Digestive system	ko04970//Salivary secretion	K13912	-	-	-
MSTRG.14011.2	-	ncbi_105601930	DMBT1	0.982436	2.32e-06	NC_040268.1	80118959	80119480	+	NC_040273.1	45694827	45758635	+	-	PREDICTED: LOW QUALITY PROTEIN: deleted in malignant brain tumors 1 protein [Capra hircus]	Organismal Systems	Digestive system	ko04970//Salivary secretion	K13912	-	-	-
MSTRG.14015.1	-	ncbi_105601930	DMBT1	0.996475	8.53e-09	NC_040268.1	80291101	80291611	-	NC_040273.1	45694827	45758635	+	-	PREDICTED: LOW QUALITY PROTEIN: deleted in malignant brain tumors 1 protein [Capra hircus]	Organismal Systems	Digestive system	ko04970//Salivary secretion	K13912	-	-	-
MSTRG.14612.2	-	ncbi_105601930	DMBT1	0.978551	4.66e-06	NC_040269.1	70744390	70744922	-	NC_040273.1	45694827	45758635	+	-	PREDICTED: LOW QUALITY PROTEIN: deleted in malignant brain tumors 1 protein [Capra hircus]	Organismal Systems	Digestive system	ko04970//Salivary secretion	K13912	-	-	-
MSTRG.7396.1	-	ncbi_105601930	DMBT1	0.996438	8.85e-09	NC_040258.1	24182536	24183139	-	NC_040273.1	45694827	45758635	+	-	PREDICTED: LOW QUALITY PROTEIN: deleted in malignant brain tumors 1 protein [Capra hircus]	Organismal Systems	Digestive system	ko04970//Salivary secretion	K13912	-	-	-
MSTRG.812.3	-	ncbi_105601930	DMBT1	0.996438	8.85e-09	NC_040252.1	107431783	107443253	-	NC_040273.1	45694827	45758635	+	-	PREDICTED: LOW QUALITY PROTEIN: deleted in malignant brain tumors 1 protein [Capra hircus]	Organismal Systems	Digestive system	ko04970//Salivary secretion	K13912	-	-	-
MSTRG.8143.2	-	ncbi_105601930	DMBT1	0.996438	8.85e-09	NC_040259.1	28297722	28312493	-	NC_040273.1	45694827	45758635	+	-	PREDICTED: LOW QUALITY PROTEIN: deleted in malignant brain tumors 1 protein [Capra hircus]	Organismal Systems	Digestive system	ko04970//Salivary secretion	K13912	-	-	-
XR_003591589.1	ncbi_114118015	ncbi_105601930	DMBT1	0.996438	8.85e-09	NC_040265.1	58446953	58456601	+	NC_040273.1	45694827	45758635	+	--	PREDICTED: LOW QUALITY PROTEIN: deleted in malignant brain tumors 1 protein [Capra hircus]	Organismal Systems	Digestive system	ko04970//Salivary secretion	K13912	-	-	-
MSTRG.10247.2	-	ncbi_105603393	CBX3	1	0	NC_040262.1	48995607	48998479	+	NC_040252.1	15318740	15320548	+	-	PREDICTED: chromobox protein homolog 3 isoform X1 [Erinaceus europaeus]	-	-	-	-	GO:0000775//chromosome, centromeric region;GO:0005720//nuclear heterochromatin;GO:0012505//endomembrane system;GO:0015630//microtubule cytoskeleton;GO:0019866//organelle inner membrane	GO:0019899//enzyme binding;GO:0044212//transcription regulatory region DNA binding	GO:0006355//regulation of transcription, DNA-templated;GO:0016568//chromatin modification
MSTRG.10364.2	-	ncbi_105603393	CBX3	1	0	NC_040263.1	1219308	1225564	+	NC_040252.1	15318740	15320548	+	-	PREDICTED: chromobox protein homolog 3 isoform X1 [Erinaceus europaeus]	-	-	-	-	GO:0000775//chromosome, centromeric region;GO:0005720//nuclear heterochromatin;GO:0012505//endomembrane system;GO:0015630//microtubule cytoskeleton;GO:0019866//organelle inner membrane	GO:0019899//enzyme binding;GO:0044212//transcription regulatory region DNA binding	GO:0006355//regulation of transcription, DNA-templated;GO:0016568//chromatin modification
MSTRG.14006.3	-	ncbi_105603393	CBX3	0.991079	2.19e-07	NC_040268.1	79907879	79908311	+	NC_040252.1	15318740	15320548	+	-	PREDICTED: chromobox protein homolog 3 isoform X1 [Erinaceus europaeus]	-	-	-	-	GO:0000775//chromosome, centromeric region;GO:0005720//nuclear heterochromatin;GO:0012505//endomembrane system;GO:0015630//microtubule cytoskeleton;GO:0019866//organelle inner membrane	GO:0019899//enzyme binding;GO:0044212//transcription regulatory region DNA binding	GO:0006355//regulation of transcription, DNA-templated;GO:0016568//chromatin modification
MSTRG.14007.1	-	ncbi_105603393	CBX3	0.999921	1.42e-14	NC_040268.1	79942651	80098996	+	NC_040252.1	15318740	15320548	+	-	PREDICTED: chromobox protein homolog 3 isoform X1 [Erinaceus europaeus]	-	-	-	-	GO:0000775//chromosome, centromeric region;GO:0005720//nuclear heterochromatin;GO:0012505//endomembrane system;GO:0015630//microtubule cytoskeleton;GO:0019866//organelle inner membrane	GO:0019899//enzyme binding;GO:0044212//transcription regulatory region DNA binding	GO:0006355//regulation of transcription, DNA-templated;GO:0016568//chromatin modification
MSTRG.14011.1	-	ncbi_105603393	CBX3	1	0	NC_040268.1	80118959	80309198	+	NC_040252.1	15318740	15320548	+	-	PREDICTED: chromobox protein homolog 3 isoform X1 [Erinaceus europaeus]	-	-	-	-	GO:0000775//chromosome, centromeric region;GO:0005720//nuclear heterochromatin;GO:0012505//endomembrane system;GO:0015630//microtubule cytoskeleton;GO:0019866//organelle inner membrane	GO:0019899//enzyme binding;GO:0044212//transcription regulatory region DNA binding	GO:0006355//regulation of transcription, DNA-templated;GO:0016568//chromatin modification
MSTRG.14011.2	-	ncbi_105603393	CBX3	0.981264	2.91e-06	NC_040268.1	80118959	80119480	+	NC_040252.1	15318740	15320548	+	-	PREDICTED: chromobox protein homolog 3 isoform X1 [Erinaceus europaeus]	-	-	-	-	GO:0000775//chromosome, centromeric region;GO:0005720//nuclear heterochromatin;GO:0012505//endomembrane system;GO:0015630//microtubule cytoskeleton;GO:0019866//organelle inner membrane	GO:0019899//enzyme binding;GO:0044212//transcription regulatory region DNA binding	GO:0006355//regulation of transcription, DNA-templated;GO:0016568//chromatin modification
MSTRG.14015.1	-	ncbi_105603393	CBX3	0.998579	3.55e-10	NC_040268.1	80291101	80291611	-	NC_040252.1	15318740	15320548	+	-	PREDICTED: chromobox protein homolog 3 isoform X1 [Erinaceus europaeus]	-	-	-	-	GO:0000775//chromosome, centromeric region;GO:0005720//nuclear heterochromatin;GO:0012505//endomembrane system;GO:0015630//microtubule cytoskeleton;GO:0019866//organelle inner membrane	GO:0019899//enzyme binding;GO:0044212//transcription regulatory region DNA binding	GO:0006355//regulation of transcription, DNA-templated;GO:0016568//chromatin modification
MSTRG.14612.2	-	ncbi_105603393	CBX3	0.978056	5.04e-06	NC_040269.1	70744390	70744922	-	NC_040252.1	15318740	15320548	+	-	PREDICTED: chromobox protein homolog 3 isoform X1 [Erinaceus europaeus]	-	-	-	-	GO:0000775//chromosome, centromeric region;GO:0005720//nuclear heterochromatin;GO:0012505//endomembrane system;GO:0015630//microtubule cytoskeleton;GO:0019866//organelle inner membrane	GO:0019899//enzyme binding;GO:0044212//transcription regulatory region DNA binding	GO:0006355//regulation of transcription, DNA-templated;GO:0016568//chromatin modification
MSTRG.7396.1	-	ncbi_105603393	CBX3	1	0	NC_040258.1	24182536	24183139	-	NC_040252.1	15318740	15320548	+	-	PREDICTED: chromobox protein homolog 3 isoform X1 [Erinaceus europaeus]	-	-	-	-	GO:0000775//chromosome, centromeric region;GO:0005720//nuclear heterochromatin;GO:0012505//endomembrane system;GO:0015630//microtubule cytoskeleton;GO:0019866//organelle inner membrane	GO:0019899//enzyme binding;GO:0044212//transcription regulatory region DNA binding	GO:0006355//regulation of transcription, DNA-templated;GO:0016568//chromatin modification
MSTRG.812.3	-	ncbi_105603393	CBX3	1	0	NC_040252.1	107431783	107443253	-	NC_040252.1	15318740	15320548	+	-	PREDICTED: chromobox protein homolog 3 isoform X1 [Erinaceus europaeus]	-	-	-	-	GO:0000775//chromosome, centromeric region;GO:0005720//nuclear heterochromatin;GO:0012505//endomembrane system;GO:0015630//microtubule cytoskeleton;GO:0019866//organelle inner membrane	GO:0019899//enzyme binding;GO:0044212//transcription regulatory region DNA binding	GO:0006355//regulation of transcription, DNA-templated;GO:0016568//chromatin modification
MSTRG.8143.2	-	ncbi_105603393	CBX3	1	0	NC_040259.1	28297722	28312493	-	NC_040252.1	15318740	15320548	+	-	PREDICTED: chromobox protein homolog 3 isoform X1 [Erinaceus europaeus]	-	-	-	-	GO:0000775//chromosome, centromeric region;GO:0005720//nuclear heterochromatin;GO:0012505//endomembrane system;GO:0015630//microtubule cytoskeleton;GO:0019866//organelle inner membrane	GO:0019899//enzyme binding;GO:0044212//transcription regulatory region DNA binding	GO:0006355//regulation of transcription, DNA-templated;GO:0016568//chromatin modification
XR_003591589.1	ncbi_114118015	ncbi_105603393	CBX3	1	0	NC_040265.1	58446953	58456601	+	NC_040252.1	15318740	15320548	+	--	PREDICTED: chromobox protein homolog 3 isoform X1 [Erinaceus europaeus]	-	-	-	-	GO:0000775//chromosome, centromeric region;GO:0005720//nuclear heterochromatin;GO:0012505//endomembrane system;GO:0015630//microtubule cytoskeleton;GO:0019866//organelle inner membrane	GO:0019899//enzyme binding;GO:0044212//transcription regulatory region DNA binding	GO:0006355//regulation of transcription, DNA-templated;GO:0016568//chromatin modification
MSTRG.14127.2	-	ncbi_105603509	MRPL16	0.995906	1.44e-08	NC_040269.1	1217005	1245264	+	NC_040270.1	47221522	47222475	-	-	PREDICTED: 39S ribosomal protein L16, mitochondrial isoform X2 [Ovis aries musimon]	Genetic Information Processing	Translation	ko03010//Ribosome	K02878	-	-	-
MSTRG.8671.2	-	ncbi_105603509	MRPL16	0.9606	3.85e-05	NC_040260.1	32251857	32274810	-	NC_040270.1	47221522	47222475	-	-	PREDICTED: 39S ribosomal protein L16, mitochondrial isoform X2 [Ovis aries musimon]	Genetic Information Processing	Translation	ko03010//Ribosome	K02878	-	-	-
MSTRG.9833.4	-	ncbi_105603509	MRPL16	0.995906	1.44e-08	NC_040262.1	26022296	26030011	-	NC_040270.1	47221522	47222475	-	-	PREDICTED: 39S ribosomal protein L16, mitochondrial isoform X2 [Ovis aries musimon]	Genetic Information Processing	Translation	ko03010//Ribosome	K02878	-	-	-
XR_001022322.3	ncbi_101123329	ncbi_105603509	MRPL16	0.988306	5.63e-07	NC_040269.1	66220214	66253349	+	NC_040270.1	47221522	47222475	-	--	PREDICTED: 39S ribosomal protein L16, mitochondrial isoform X2 [Ovis aries musimon]	Genetic Information Processing	Translation	ko03010//Ribosome	K02878	-	-	-
XR_003585666.1	ncbi_114108747	ncbi_105603509	MRPL16	0.993579	6.94e-08	NC_040269.1	1224232	1242587	+	NC_040270.1	47221522	47222475	-	--	PREDICTED: 39S ribosomal protein L16, mitochondrial isoform X2 [Ovis aries musimon]	Genetic Information Processing	Translation	ko03010//Ribosome	K02878	-	-	-
MSTRG.14655.4	-	ncbi_105603514	LRTM1	0.966687	2.15e-05	NC_040270.1	7229794	7246379	+	NC_040270.1	48055749	48070539	+	-	PREDICTED: leucine-rich repeat and transmembrane domain-containing protein 1 [Ovis aries]	-	-	-	-	-	-	-
MSTRG.17579.1	-	ncbi_105603514	LRTM1	0.972902	1.05e-05	NC_040276.1	12829094	12857586	+	NC_040270.1	48055749	48070539	+	-	PREDICTED: leucine-rich repeat and transmembrane domain-containing protein 1 [Ovis aries]	-	-	-	-	-	-	-
MSTRG.10561.2	-	ncbi_105603599	--	0.995007	2.88e-08	NC_040263.1	45071501	45075254	-	NC_040270.1	60903226	60934179	-	-	TPA: hCG20001-like [Bos taurus]	-	-	-	-	-	-	-
MSTRG.12473.1	-	ncbi_105603599	--	0.99656	7.83e-09	NC_040265.1	62571719	62819457	+	NC_040270.1	60903226	60934179	-	-	TPA: hCG20001-like [Bos taurus]	-	-	-	-	-	-	-
MSTRG.12476.1	-	ncbi_105603599	--	0.995007	2.88e-08	NC_040265.1	62724546	63084324	-	NC_040270.1	60903226	60934179	-	-	TPA: hCG20001-like [Bos taurus]	-	-	-	-	-	-	-
MSTRG.8143.5	-	ncbi_105603599	--	0.995007	2.88e-08	NC_040259.1	28297821	28312481	-	NC_040270.1	60903226	60934179	-	-	TPA: hCG20001-like [Bos taurus]	-	-	-	-	-	-	-
XR_003587479.1	ncbi_114111441	ncbi_105603599	--	0.998258	7.25e-10	NC_040278.1	108572894	108578757	-	NC_040270.1	60903226	60934179	-	--	TPA: hCG20001-like [Bos taurus]	-	-	-	-	-	-	-
XR_003590596.1	ncbi_114116810	ncbi_105603599	--	0.995007	2.88e-08	NC_040252.1	104959325	104962149	+	NC_040270.1	60903226	60934179	-	--	TPA: hCG20001-like [Bos taurus]	-	-	-	-	-	-	-
XR_003591606.1	ncbi_114118036	ncbi_105603599	--	0.963804	2.87e-05	NC_040265.1	63606542	63638267	+	NC_040270.1	60903226	60934179	-	--	TPA: hCG20001-like [Bos taurus]	-	-	-	-	-	-	-
MSTRG.1914.1	-	ncbi_105605916	ABCC4	0.958005	4.8e-05	NC_040253.1	12185721	12194161	-	NC_040261.1	63840088	63961081	-	-	PREDICTED: LOW QUALITY PROTEIN: multidrug resistance-associated protein 4-like [Capra hircus]	Environmental Information Processing;Organismal Systems;Environmental Information Processing;Human Diseases	Signal transduction;Digestive system;Membrane transport;Drug resistance	ko04024//cAMP signaling pathway;ko04976//Bile secretion;ko02010//ABC transporters;ko01523//Antifolate resistance	K05673;K05673;K05673;K05673	-	-	-
MSTRG.9293.1	-	ncbi_105605916	ABCC4	0.993204	8.46e-08	NC_040261.1	85040576	85048161	+	NC_040261.1	63840088	63961081	-	-	PREDICTED: LOW QUALITY PROTEIN: multidrug resistance-associated protein 4-like [Capra hircus]	Environmental Information Processing;Organismal Systems;Environmental Information Processing;Human Diseases	Signal transduction;Digestive system;Membrane transport;Drug resistance	ko04024//cAMP signaling pathway;ko04976//Bile secretion;ko02010//ABC transporters;ko01523//Antifolate resistance	K05673;K05673;K05673;K05673	-	-	-
MSTRG.10224.7	-	ncbi_105612104	TPBG	0.958517	4.6e-05	NC_040262.1	45823682	45826298	+	NC_040259.1	10694321	10701675	+	-	PREDICTED: trophoblast glycoprotein-like isoform X1 [Ovis aries musimon]	-	-	-	-	GO:0016021//integral component of membrane;GO:0043231//intracellular membrane-bounded organelle	-	GO:0022610//biological adhesion
XR_003585762.1	ncbi_114109073	ncbi_105612104	TPBG	0.978766	4.5e-06	NC_040269.1	61041963	61096278	+	NC_040259.1	10694321	10701675	+	--	PREDICTED: trophoblast glycoprotein-like isoform X1 [Ovis aries musimon]	-	-	-	-	GO:0016021//integral component of membrane;GO:0043231//intracellular membrane-bounded organelle	-	GO:0022610//biological adhesion
XR_003586042.1	ncbi_114109391	ncbi_105612104	TPBG	0.958686	4.53e-05	NC_040270.1	13845481	13847085	-	NC_040259.1	10694321	10701675	+	--	PREDICTED: trophoblast glycoprotein-like isoform X1 [Ovis aries musimon]	-	-	-	-	GO:0016021//integral component of membrane;GO:0043231//intracellular membrane-bounded organelle	-	GO:0022610//biological adhesion
MSTRG.1914.1	-	ncbi_105616215	ABCC4	0.960289	3.95e-05	NC_040253.1	12185721	12194161	-	NC_040261.1	79879742	79916930	+	-	PREDICTED: LOW QUALITY PROTEIN: multidrug resistance-associated protein 4-like [Capra hircus]	Environmental Information Processing;Organismal Systems;Environmental Information Processing;Human Diseases	Signal transduction;Digestive system;Membrane transport;Drug resistance	ko04024//cAMP signaling pathway;ko04976//Bile secretion;ko02010//ABC transporters;ko01523//Antifolate resistance	K05673;K05673;K05673;K05673	GO:0031224//intrinsic component of membrane	GO:0015405//P-P-bond-hydrolysis-driven transmembrane transporter activity;GO:0017111//nucleoside-triphosphatase activity;GO:0032550//purine ribonucleoside binding	GO:0006821//chloride transport;GO:0044763//single-organism cellular process
MSTRG.9293.1	-	ncbi_105616215	ABCC4	0.994821	3.28e-08	NC_040261.1	85040576	85048161	+	NC_040261.1	79879742	79916930	+	-	PREDICTED: LOW QUALITY PROTEIN: multidrug resistance-associated protein 4-like [Capra hircus]	Environmental Information Processing;Organismal Systems;Environmental Information Processing;Human Diseases	Signal transduction;Digestive system;Membrane transport;Drug resistance	ko04024//cAMP signaling pathway;ko04976//Bile secretion;ko02010//ABC transporters;ko01523//Antifolate resistance	K05673;K05673;K05673;K05673	GO:0031224//intrinsic component of membrane	GO:0015405//P-P-bond-hydrolysis-driven transmembrane transporter activity;GO:0017111//nucleoside-triphosphatase activity;GO:0032550//purine ribonucleoside binding	GO:0006821//chloride transport;GO:0044763//single-organism cellular process
MSTRG.5605.1	-	ncbi_106990188	gag	0.970141	1.47e-05	NC_040255.1	127129262	127133114	-	NC_040262.1	30774082	30779949	+	-	Gag [Ovis aries]	-	-	-	-	-	-	-
MSTRG.17247.1	-	ncbi_114108696	pro	0.954778	6.19e-05	NC_040275.1	28665111	28687152	+	NC_040253.1	217073866	217076364	+	-	protease [Ovis aries]	-	-	-	-	-	-	-
MSTRG.15421.13	-	ncbi_114108729	MANSC4	0.954	6.57e-05	NC_040271.1	29810886	29816920	+	NC_040254.1	200630547	200637933	+	-	PREDICTED: MANSC domain-containing protein 4 [Ovis aries]	-	-	-	-	-	-	-
XR_003591606.1	ncbi_114118036	ncbi_114108729	MANSC4	0.963546	2.94e-05	NC_040265.1	63606542	63638267	+	NC_040254.1	200630547	200637933	+	--	PREDICTED: MANSC domain-containing protein 4 [Ovis aries]	-	-	-	-	-	-	-
MSTRG.14127.2	-	ncbi_114108784	DTX3L	0.999419	1.55e-11	NC_040269.1	1217005	1245264	+	NC_040252.1	204014752	204024120	+	-	PREDICTED: E3 ubiquitin-protein ligase DTX3L isoform X2 [Ovis aries musimon]	Environmental Information Processing	Signal transduction	ko04330//Notch signaling pathway	K06058	GO:0043231//intracellular membrane-bounded organelle	GO:0005515//protein binding;GO:0046914//transition metal ion binding	GO:0006281//DNA repair;GO:0006513//protein monoubiquitination
MSTRG.9833.4	-	ncbi_114108784	DTX3L	0.999419	1.55e-11	NC_040262.1	26022296	26030011	-	NC_040252.1	204014752	204024120	+	-	PREDICTED: E3 ubiquitin-protein ligase DTX3L isoform X2 [Ovis aries musimon]	Environmental Information Processing	Signal transduction	ko04330//Notch signaling pathway	K06058	GO:0043231//intracellular membrane-bounded organelle	GO:0005515//protein binding;GO:0046914//transition metal ion binding	GO:0006281//DNA repair;GO:0006513//protein monoubiquitination
XR_001022322.3	ncbi_101123329	ncbi_114108784	DTX3L	0.991571	1.8e-07	NC_040269.1	66220214	66253349	+	NC_040252.1	204014752	204024120	+	--	PREDICTED: E3 ubiquitin-protein ligase DTX3L isoform X2 [Ovis aries musimon]	Environmental Information Processing	Signal transduction	ko04330//Notch signaling pathway	K06058	GO:0043231//intracellular membrane-bounded organelle	GO:0005515//protein binding;GO:0046914//transition metal ion binding	GO:0006281//DNA repair;GO:0006513//protein monoubiquitination
XR_003585666.1	ncbi_114108747	ncbi_114108784	DTX3L	0.998816	1.88e-10	NC_040269.1	1224232	1242587	+	NC_040252.1	204014752	204024120	+	--	PREDICTED: E3 ubiquitin-protein ligase DTX3L isoform X2 [Ovis aries musimon]	Environmental Information Processing	Signal transduction	ko04330//Notch signaling pathway	K06058	GO:0043231//intracellular membrane-bounded organelle	GO:0005515//protein binding;GO:0046914//transition metal ion binding	GO:0006281//DNA repair;GO:0006513//protein monoubiquitination
MSTRG.14018.1	-	ncbi_114108841	IGLL5	0.966787	2.13e-05	NC_040268.1	80342734	80343244	+	NC_040268.1	80608266	80644277	+	-	immunoglobulin lambda light chain F7-299 [Capra hircus]	-	-	-	-	-	-	-
MSTRG.356.2	-	ncbi_114108841	IGLL5	0.980401	3.4e-06	NC_040252.1	36939503	36944827	-	NC_040268.1	80608266	80644277	+	-	immunoglobulin lambda light chain F7-299 [Capra hircus]	-	-	-	-	-	-	-
MSTRG.10561.2	-	ncbi_114108856	Med15	0.999996	4.75e-19	NC_040263.1	45071501	45075254	-	NC_040268.1	81885793	81928033	-	-	PREDICTED: mediator of RNA polymerase II transcription subunit 15 [Ovis aries musimon]	-	-	-	-	GO:0043231//intracellular membrane-bounded organelle;GO:0043234//protein complex	-	GO:0006355//regulation of transcription, DNA-templated;GO:0044707//single-multicellular organism process
MSTRG.12473.1	-	ncbi_114108856	Med15	0.998882	1.54e-10	NC_040265.1	62571719	62819457	+	NC_040268.1	81885793	81928033	-	-	PREDICTED: mediator of RNA polymerase II transcription subunit 15 [Ovis aries musimon]	-	-	-	-	GO:0043231//intracellular membrane-bounded organelle;GO:0043234//protein complex	-	GO:0006355//regulation of transcription, DNA-templated;GO:0044707//single-multicellular organism process
MSTRG.12476.1	-	ncbi_114108856	Med15	0.999996	4.75e-19	NC_040265.1	62724546	63084324	-	NC_040268.1	81885793	81928033	-	-	PREDICTED: mediator of RNA polymerase II transcription subunit 15 [Ovis aries musimon]	-	-	-	-	GO:0043231//intracellular membrane-bounded organelle;GO:0043234//protein complex	-	GO:0006355//regulation of transcription, DNA-templated;GO:0044707//single-multicellular organism process
MSTRG.8143.5	-	ncbi_114108856	Med15	0.999996	4.75e-19	NC_040259.1	28297821	28312481	-	NC_040268.1	81885793	81928033	-	-	PREDICTED: mediator of RNA polymerase II transcription subunit 15 [Ovis aries musimon]	-	-	-	-	GO:0043231//intracellular membrane-bounded organelle;GO:0043234//protein complex	-	GO:0006355//regulation of transcription, DNA-templated;GO:0044707//single-multicellular organism process
XR_003587479.1	ncbi_114111441	ncbi_114108856	Med15	0.992526	1.18e-07	NC_040278.1	108572894	108578757	-	NC_040268.1	81885793	81928033	-	--	PREDICTED: mediator of RNA polymerase II transcription subunit 15 [Ovis aries musimon]	-	-	-	-	GO:0043231//intracellular membrane-bounded organelle;GO:0043234//protein complex	-	GO:0006355//regulation of transcription, DNA-templated;GO:0044707//single-multicellular organism process
XR_003590596.1	ncbi_114116810	ncbi_114108856	Med15	0.999996	4.75e-19	NC_040252.1	104959325	104962149	+	NC_040268.1	81885793	81928033	-	--	PREDICTED: mediator of RNA polymerase II transcription subunit 15 [Ovis aries musimon]	-	-	-	-	GO:0043231//intracellular membrane-bounded organelle;GO:0043234//protein complex	-	GO:0006355//regulation of transcription, DNA-templated;GO:0044707//single-multicellular organism process
XR_003591606.1	ncbi_114118036	ncbi_114108856	Med15	0.963741	2.88e-05	NC_040265.1	63606542	63638267	+	NC_040268.1	81885793	81928033	-	--	PREDICTED: mediator of RNA polymerase II transcription subunit 15 [Ovis aries musimon]	-	-	-	-	GO:0043231//intracellular membrane-bounded organelle;GO:0043234//protein complex	-	GO:0006355//regulation of transcription, DNA-templated;GO:0044707//single-multicellular organism process
MSTRG.1914.1	-	ncbi_114108993	RPS25	0.957453	5.02e-05	NC_040253.1	12185721	12194161	-	NC_040269.1	2804289	2804790	-	-	40S ribosomal protein S25 [Homo sapiens]	Genetic Information Processing	Translation	ko03010//Ribosome	K02975	GO:0015935//small ribosomal subunit;GO:0031988//membrane-bounded vesicle;GO:0043231//intracellular membrane-bounded organelle	GO:0003723//RNA binding	GO:0006412//translation;GO:0006613//cotranslational protein targeting to membrane;GO:0016032//viral process;GO:0032774//RNA biosynthetic process;GO:0043624//cellular protein complex disassembly
MSTRG.9293.1	-	ncbi_114108993	RPS25	0.996844	5.8e-09	NC_040261.1	85040576	85048161	+	NC_040269.1	2804289	2804790	-	-	40S ribosomal protein S25 [Homo sapiens]	Genetic Information Processing	Translation	ko03010//Ribosome	K02975	GO:0015935//small ribosomal subunit;GO:0031988//membrane-bounded vesicle;GO:0043231//intracellular membrane-bounded organelle	GO:0003723//RNA binding	GO:0006412//translation;GO:0006613//cotranslational protein targeting to membrane;GO:0016032//viral process;GO:0032774//RNA biosynthetic process;GO:0043624//cellular protein complex disassembly
MSTRG.356.2	-	ncbi_114109111	GZMB	0.98881	4.83e-07	NC_040252.1	36939503	36944827	-	NC_040269.1	32879089	32882639	-	-	PREDICTED: granzyme B [Capra hircus]	Human Diseases;Organismal Systems;Cellular Processes;Human Diseases;Human Diseases;Human Diseases;Human Diseases	Cancers;Immune system;Cell growth and death;Immune diseases;Endocrine and metabolic diseases;Immune diseases;Immune diseases	ko05202//Transcriptional misregulation in cancers;ko04650//Natural killer cell mediated cytotoxicity;ko04210//Apoptosis;ko05320//Autoimmune thyroid disease;ko04940//Type I diabetes mellitus;ko05332//Graft-versus-host disease;ko05330//Allograft rejection	K01353;K01353;K01353;K01353;K01353;K01353;K01353	-	GO:0004175//endopeptidase activity	GO:0019538//protein metabolic process
MSTRG.10561.2	-	ncbi_114109518	RPL37A	0.999532	7.27e-12	NC_040263.1	45071501	45075254	-	NC_040271.1	45101671	45102052	-	-	PREDICTED: 60S ribosomal protein L37a, partial [Canis lupus familiaris]	Genetic Information Processing	Translation	ko03010//Ribosome	K02921	GO:0005924//cell-substrate adherens junction;GO:0015934//large ribosomal subunit;GO:0031988//membrane-bounded vesicle;GO:0043231//intracellular membrane-bounded organelle	GO:0003723//RNA binding;GO:0005198//structural molecule activity;GO:0043169//cation binding	GO:0000956//nuclear-transcribed mRNA catabolic process;GO:0006412//translation;GO:0006613//cotranslational protein targeting to membrane;GO:0016032//viral process;GO:0032774//RNA biosynthetic process;GO:0043624//cellular protein complex disassembly
[truncated: 180 more rows]
